# Supplementary material for: Respiratory mucosal immunity against SARS-CoV-2 following mRNA vaccination
Source: Sci Immunol. 2022 Jul 19:eadd4853. doi: 10.1126/sciimmunol.add4853 (PMC9348751; doi:10.1126/sciimmunol.add4853)
Supplement: Supplementary file 2 — Table S4 [file sciimmunol.add4853_table_s4.xlsx]

## Sheet: Fig. 1
Fig. 1B																																						UD: Unvaccinated donor
Plasma S1-specific IgG																																		p value				Vac: Vaccined
Unvaccinated donor						Vaccinated																		Convalescent										UD vs Vac	UD vs Conv	Vac vs Conv		Conv: Convalescent
0.212	0.4608	0.2658	0.3682	0.3905		0.9733	0.8892	0.8724	0.7303	0.6388	0.6969	1.0394	0.7564	0.8621	0.7989	0.7913	0.8325	0.8138	1.081	1.322	1.039	1.066		1.0346	0.7978	0.8786	0.9675	1.0217	0.6509	1.1868	0.6506	0.7143		< 0.0001	< 0.0001	0.8178
Plasma RBD-specific IgG																																		p value
Unvaccinated donor						Vaccinated																		Convalescent										UD vs Vac	UD vs Conv	Vac vs Conv
0.4386	0.0683	0.4762	0.2819	0.3407		0.893	0.6777	0.6563	0.5104	0.6532	0.7398	1.495	0.994	0.7067	0.9469	1.0794	1.0458	0.8896	0.816	1.0481	0.762	0.827		0.9177	0.8354	0.9416	1.1323	1.0046	0.479	0.8139	0.6103	0.6362		< 0.0001	0.0003	0.5912
Fig. 1C
BAL S1-specific IgG																																		p value
Unvaccinated donor						Vaccinated																		Convalescent										UD vs Vac	UD vs Conv	Vac vs Conv
0.0465	0.1318	0.1038	0.0899	0.1143		0.8738	0.5896	1.0658	0.8854	0.7304	0.6063	0.5942	0.7309	1.0584	1.0451	0.6446	0.8961	0.9927	0.958	1.028	0.656	1.064		1.0978	0.8132	0.8964	1.0562	0.6846	0.7917	1.0629	0.858	0.7918		< 0.0001	< 0.0001	0.4859
BAL RBD-specific IgG																																		p value
Unvaccinated donor						Vaccinated																		Convalescent										UD vs Vac	UD vs Conv	Vac vs Conv
0.0447	0.205	0.1294	0.1288	0.086		0.9639	0.5634	1.0957	0.7747	0.8426	0.7594	0.6876	0.4605	0.7672	1.0856	0.5263	0.9259	0.9508	0.9919	0.906	0.421	0.925		1.0029	0.9139	1.0024	1.0373	0.8274	0.8181	1.008	0.9462	0.8961		< 0.0001	< 0.0001	0.0562
Fig. 1D
Plasma S1-specific IgA																																		p value
Unvaccinated donor						Vaccinated																		Convalescent										UD vs Vac	UD vs Conv	Vac vs Conv
0.3603	0.3184	0.4077	0.5489	0.4475		0.5883	0.4101	0.3823	0.4789	0.2506	0.7169	0.4991	0.4161	0.5374	0.1856	0.7071	0.6689	0.5623	0.839	0.6034	0.401	0.557		0.5585	0.4314	0.7585	0.878	0.4111	0.5762	0.5694	0.455	0.5464		0.2101	0.0761	0.3712
Plasma RBD-specific IgA																																		p value
Unvaccinated donor						Vaccinated																		Convalescent										UD vs Vac	UD vs Conv	Vac vs Conv
0.4054	0.3413	0.366	0.5529	0.4226		0.6532	0.4883	0.4148	0.509	0.2383	0.7107	0.4315	0.5111	0.4924	0.0765	0.6514	0.5636	0.5854	0.484	0.5257	0.301	0.421		0.3627	0.4064	0.6995	0.6325	0.3711	0.5195	0.4526	0.4233	0.354		0.4349	0.515	0.9325
Fig. 1E
BAL S1-specific IgA																																		p value
Unvaccinated donor						Vaccinated																		Convalescent										UD vs Vac	UD vs Conv	Vac vs Conv
0.0617	0.2032	0.4979	0.3081	0.1893		0.5716	0.2527	1.2137	0.9077	0.2823	0.1996	0.8532	0.2569	0.2874	0.1569	0.1824	0.7859	0.5504	0.308	0.3585	0.099	0.403		0.2999	1.1207	0.7172	0.491	0.3695	0.9104	0.4071	0.485	0.4645		0.1837	0.0468	0.2674
BAL RBD-specific IgA																																		p value
Unvaccinated donor						Vaccinated																		Convalescent										UD vs Vac	UD vs Conv	Vac vs Conv
0.0598	0.2755	0.4587	0.3289	0.1428		0.4296	0.2288	1.1125	0.8766	0.2814	0.217	0.8404	0.2059	0.2869	0.2364	0.1965	0.6141	0.5233	0.23	0.4134	0.099	0.459		0.3377	1.0557	0.8559	0.9069	0.4444	0.8583	0.405	0.5802	0.5438		0.2044	0.0088	0.0355

## Sheet: Fig. 2
Fig. 2A																																							UD: Unvaccinated donor
Plasma nAb against D614G																																			p value				Vac: Vaccined
Unvaccinated donor						Vaccinated																		Convalescent											UD vs Vac	UD vs Conv	Vac vs Conv		Conv: Convalescent
0.1	0.1	0.1	2.00521	0.1		329.924	321.543	326.797	130.753	1041.67	156.691	366.032	195.465	763.942	2963.84	77.4593	28571.4	24752.5	2095.56	7473.84	108.085	8810.57		2673.08	7692.31	1341.56	5977.29	2464.27	4149.38	19160.8	471.921	260.417	1457.94		< 0.0001	0.0007	0.1403
Fig. 2B
Plasma nAb against Delta																																			p value
Unvaccinated donor						Vaccinated																		Convalescent											UD vs Vac	UD vs Conv	Vac vs Conv
4.19639	15.1378	19.5542	31.6056	11.4443		136.724	229.253	66.7111	41.5973	1245.8	103.874	164.609	95.6023	285.633	595.593	26.476	16218	10580.9	481.232	1901.5	36.2056	2351.83		380.084	4714.76	980.392	560.224	462.321	1413.43	8271.3	381.825	25.0689	1644.74		0.0002	0.0013	0.242
Fig. 2C
Plasma nAb against Omicron BA.1.1																																			p value
Unvaccinated donor						Vaccinated																		Convalescent											UD vs Vac	UD vs Conv	Vac vs Conv
0.1	0.1	0.1	0.1	0.1		0.1	4.61042	4.50654	26.5604	23.9808	14.7929	44.9843	59.2768	22.1779	968.054	0.1	914.913	1539.88	602.773	218.388	1.21359	3005.71		93.1099	219.732	97.7517	639.795	137.043	40.3063	1497.68	127.877	33.0688	407.332		0.0015	0.0007	0.1518
Fig. 2D
BAL nAb against D614G																																			p value
Unvaccinated donor						Vaccinated																		Convalescent											UD vs Vac	UD vs Conv	Vac vs Conv
0.1	0.1	0.1	0.1	0.1		0.1	1.18497	39.7931	4.45633	4.73934	3.68053	0.1	3.32447	6.87758	37.3972	0.1	353.732	1125.49	2.68962	31.8167	0.1	155.545		515.198	297.442	120.207	641.437	45.4752	693.962	1018.54	68.9655	0.1	14.4613		0.009	0.0033	0.0126
Fig. 2E																																			p value
BAL nAb against Delta																																			p value
Unvaccinated donor						Vaccinated																		Convalescent											UD vs Vac	UD vs Conv	Vac vs Conv
0.1	0.1	0.1	0.1	1.68095		2.54065	0.1	6.13873	1.60282	4.39754	6.60066	0.1	8.40336	1.17316	3.46981	0.1	124.316	303.398	0.790514	5.14403	0.1	44.3853		74.7384	194.894	176.46	16.9434	18.2782	236.295	253.293	89.1266	0.1	15.5739		0.0272	0.0043	0.0065
Fig. 2F																																			p value
BAL nAb against Omicron BA.1.1																																			p value
Unvaccinated donor						Vaccinated																		Convalescent											UD vs Vac	UD vs Conv	Vac vs Conv
0.1	0.1	0.1	0.1	0.1		0.1	0.1	0.1	0.1	2.34577	1.78285	1.24564	0.1	0.1	3.76648	0.1	0.1	16.2999	0.1	0.1	0.1	44.8833		0.1	0.1	3.5524	13.6612	6.99301	5.58036	38.1534	5.05561	11.1982	6.29327		0.2572	0.0123	0.0136

## Sheet: Fig. 3
Fig. 3A
Vaccinated RBD+ B cells																														p value
BAL															PBMC															BAL vs PBMC
0	0	0	0	0	0	0	0	0.43	0.33	0	1	0	0		0.12	0.41	0.38	0.55	0.3	0.25	0.56	0.26	0.49	0.4	0.44	0.74	0.46	0.27		0.0005
Fig. 3B
Vaccinated Spike-specific CD8+ T cells																													p value
	BAL														PBMC														BAL vs PBMC
TNF	0	0	0	0	0	0.01	0	0	0	0.19	0	0.02	0		0.67	0.06	0	1.46	0	0.69	0.77	2.86	0.44	0	0.13	1.03	0.83		0.0049
IFN-γ	0	0.19	0	0	0	0	0	0	0	0.19	0	0	0.012		0.89	0.019	0.087	0.01	0.034	0.08	0	0.39	0	0.376	0.16	0.07	0.014		0.0244
Fig. 3C
Vaccinated Spike-specific CD4+ T cells																													p value
	BAL														PBMC														BAL vs PBMC
TNF	0	0	0	0	0	0	0	0	0.005	0	0.03	0	0		0	0.013	0.835	0.271	0	0.35	0.007	0.122	0.024	0.058	0.13	0.019	0.22		0.001
IFN-γ	0	0	0	0	0	0	0	0	0	0.06	0	0	0.021		0.66	0.109	0.085	0	0.003	0.19	0	0.029	0	0.122	0.14	0.19	0.059		0.002
Fig. 3D
Convalescent RBD+ B cells																		p value
BAL									PBMC									BAL vs PBMC
0.53	4.35	0.29	1.42	1.82	2.99	7.89	1.75		0.32	0.39	0.28	0.41	0.36	0.41	0.85	0.53		0.0078
Fig. 3E
Convalescent Spike-specific CD8+ T cells													p value
	BAL						PBMC						BAL vs PBMC
TNF	1.25	0.76	1.46	0.67	2.1		0	1.34	0.6	0.13	1.2		0.1508
IFN-γ	1.51	3.24	2.21	3.2	2		2.1	1.49	0.87	1	0		0.0317
Fig. 3F
Convalescent Spike-specific CD4+ T cells													p value
	BAL						PBMC						BAL vs PBMC
TNF	2.4	0.84	4.59	2.95	2.55		0.19	0.71	1.62	0.06	0		0.0159
IFN-γ	4.29	2.07	1.25	2.35	6.5		0.41	0.16	1.94	0.26	0.44		0.0159

## Sheet: Fig. 4
Fig. 4B
BAL RBD+ B cells																																													p value
Mock											RNA*2								RNA*3								RNA*2+ S-trimer with cGAMP (i.n.)									RNA*2+ Ad5-S (i.n.)									Mock vs RNA*2+ Ad5-S (i.n.)	RNA*2 vs RNA*2+ Ad5-S (i.n.)	RNA*3 vs RNA*2+ Ad5-S (i.n.)	RNA*2+ S-trimer with cGAMP (i.n.) vs RNA*2+ Ad5-S (i.n.)
0	0	9.7395	35.6098	12.5501	118.254	174.981	51.0043	72.4356	9.4374		115.44	51.8222	307.453	89.84	31.8313	0	0		0	40.8544	31.655	31.6069	256.559	0	91.4451		406.666	460.587	87.1975	195.697	132.356	256.185	420.082	649.806		3684.6	2744.96	3872.66	2907.21	4581.57	4002.57	1895.29	3679.98		< 0.0001	< 0.0001	< 0.0001	< 0.0001
Fig. 4C
BAL CD8+ T cells																																														p value
	Mock											RNA*2								RNA*3								RNA*2+ S-trimer with cGAMP (i.n.)									RNA*2+ Ad5-S (i.n.)									Mock vs RNA*2	Mock vs RNA*2+ S-trimer with cGAMP (i.n.)	Mock vs RNA*2+ Ad5-S (i.n.)	RNA*2 vs RNA*2+ S-trimer with cGAMP (i.n.)
TNF	397.315	3660.36	4495.68	533.805	3879.26	27785.7	1107.66	14253.9	0	15503.7		6964.27	24621.2	7549.21	30407.4	53432.8	15517	29065.4		25396.3	14746.1	23031.2	5894.35	3382.42	1692.4	10932.5		54110.2	136462	61483.9	189208	82716.2	283140	121741	32902.7		338935	271542	245478	130825	329313	137369	497911	385177		0.0153	0.0006	< 0.0001	0.0102
IFN-γ	1722.2	6721.75	9747.28	3558.7	16477.8	38135.1	4839.09	18152.9	0	21100.2		9680.83	33617.4	8968.23	39061.8	87334.9	25131.9	46282.5		31820.7	20285.6	30010.3	10762.1	12673.1	13496.9	24598.2		71814.4	184998	88552.2	287222	100823	343749	168565	47973.7		468967	334092	303500	234355	402594	187140	602368	509990		0.0243	0.0004	< 0.0001	0.0096
BAL CD4+ T cells																																														p value
	Mock											RNA*2								RNA*3								RNA*2+ S-trimer with cGAMP (i.n.)									RNA*2+ Ad5-S (i.n.)									Mock vs RNA*2	Mock vs RNA*2+ S-trimer with cGAMP (i.n.)	Mock vs RNA*2+ Ad5-S (i.n.)	RNA*2 vs RNA*2+ S-trimer with cGAMP (i.n.)
TNF	0	305.011	751.933	178.675	0	11165.6	864.047	2743.7	0	2468.95		2675.38	5354.07	5187.13	6889.32	16026.4	3276.01	11314.3		7628.93	4447.76	6405.35	771.012	225.913	1012.44	1827.48		52929.7	22997.7	32023.5	29239	31747.6	96868.4	38924.8	29450.3		60978.5	38029.4	35871.9	32037.5	23737.7	24335.7	28348.8	96465.6		0.0159	< 0.0001	< 0.0001	0.0025
IFN-γ	132.348	1527.99	751.933	0	1929.45	8906.63	3069.64	2743.7	0	3141.42		5915.3	9943.28	7114.59	8023.01	12934.5	2746.66	10985		7127.02	3180.77	5575.24	255.232	1581.39	1012.44	1827.48		56479.8	19739.7	28732.7	28642.3	23416.6	81901.6	36393.1	24369.1		78305.7	38795.1	36415.4	32818.9	22057.2	25561.2	26514.4	93960		0.0009	< 0.0001	< 0.0001	0.0034
Fig. 4D
BAL S1-specific IgG																																													p value
Mock											RNA*2								RNA*3								RNA*2+ S-trimer with cGAMP (i.n.)									RNA*2+ Ad5-S (i.n.)									Mock vs RNA*2	Mock vs RNA*3	Mock vs RNA*2+ S-trimer with cGAMP (i.n.)	Mock vs RNA*2+ Ad5-S (i.n.)
0.123	0.11	0.089	0.089	0.096	0.09	0.115	0.096	0.103	0.114		2.137	2.288	2.429	2.926	2.398	2.336	2.376		2.529	2.822	2.96	1.959	2.576	2.639	2.546		2.355	2.749	2.376	2.435	2.556	2.805	3.051	2.815		2.065	1.848	2.957	2.734	2.749	2.861	2.791	1.55		< 0.0001	< 0.0001	< 0.0001	< 0.0001
BAL RBD-specific IgG																																													p value
Mock											RNA*2								RNA*3								RNA*2+ S-trimer with cGAMP (i.n.)									RNA*2+ Ad5-S (i.n.)									Mock vs RNA*2	Mock vs RNA*3	Mock vs RNA*2+ S-trimer with cGAMP (i.n.)	Mock vs RNA*2+ Ad5-S (i.n.)	RNA*2+ S-trimer with cGAMP (i.n.) vs RNA*2+ Ad5-S (i.n.)
0.158	0.221	0.234	0.11	0.109	0.097	0.114	0.104	0.143	0.114		2.5	2.276	2.563	2.842	2.222	2.333	2.491		2.687	2.419	2.458	3.027	2.633	2.989	2.696		2.948	3.218	2.39	2.409	2.666	2.653	2.663	3.102		2.004	2.248	2.166	2.092	2.747	3.075	2.434	2.063		< 0.0001	< 0.0001	< 0.0001	< 0.0001	0.0033
Fig. 4E
BAL S1-specific IgA																																													p value
Mock											RNA*2								RNA*3								RNA*2+ S-trimer with cGAMP (i.n.)									RNA*2+ Ad5-S (i.n.)									Mock vs RNA*2+ S-trimer with cGAMP (i.n.)	RNA*2 vs RNA*2+ S-trimer with cGAMP (i.n.)	RNA*3 vs RNA*2+ S-trimer with cGAMP (i.n.)	Mock vs RNA*2+ Ad5-S (i.n.)	RNA*2 vs RNA*2+ Ad5-S (i.n.)
0.087	0.078	0.083	0.102	0.08	0.078	0.095	0.084	0.086	0.112		0.163	0.143	0.125	0.094	0.096	0.085	0.116		0.097	0.108	0.096	0.096	0.118	0.107	0.163		2.711	2.011	1.793	2.534	1.751	2.498	1.701	1.852		3.034	2.39	2.492	2.496	2.404	2.584	1.9	2.786		< 0.0001	< 0.0001	< 0.0001	< 0.0001	< 0.0001
BAL RBD-specific IgA																																													p value
Mock											RNA*2								RNA*3								RNA*2+ S-trimer with cGAMP (i.n.)									RNA*2+ Ad5-S (i.n.)									Mock vs RNA*2+ S-trimer with cGAMP (i.n.)	RNA*2 vs RNA*2+ S-trimer with cGAMP (i.n.)	RNA*3 vs RNA*2+ S-trimer with cGAMP (i.n.)	Mock vs RNA*2+ Ad5-S (i.n.)	RNA*2 vs RNA*2+ Ad5-S (i.n.)
0.18	0.134	0.082	0.082	0.078	0.088	0.094	0.29	0.085	0.085		0.11	0.09	0.25	0.088	0.099	0.094	0.121		0.086	0.091	0.106	0.105	0.14	0.109	0.118		2.111	1.608	1.704	2.147	0.852	1.738	0.403	0.63		2.279	2.149	2.325	1.874	2.532	2.152	2.047	2.7		< 0.0001	< 0.0001	< 0.0001	< 0.0001	< 0.0001
Fig. 4F
BAL nAb against D614G																																													p value
Mock											RNA*2								RNA*3								RNA*2+ S-trimer with cGAMP (i.n.)									RNA*2+ Ad5-S (i.n.)									Mock vs RNA*2	Mock vs RNA*3	Mock vs RNA*2+ S-trimer with cGAMP (i.n.)	Mock vs RNA*2+ Ad5-S (i.n.)	RNA*2 vs RNA*2+ S-trimer with cGAMP (i.n.)
0.1	0.1	0.1	0.1	0.1	0.1	0.1	0.1	0.398565	2.88351		33.3	187.126	335.909	59.6659	312.402	48.4966	0.353232		71.6332	33.2557	43.2526	34.4234	65.4879	132.538	143.205		1306.16	355.492	327.439	209.864	222.37	292.483	467.946	165.235		33840.9	22431.6	51679.6	5186.72	14795.1	53850.3	7168.46	39761.4		0.0002	< 0.0001	< 0.0001	< 0.0001	0.0401
Fig. 4G
BAL nAb against Delta																																													p value
Mock											RNA*2								RNA*3								RNA*2+ S-trimer with cGAMP (i.n.)									RNA*2+ Ad5-S (i.n.)									Mock vs RNA*2	Mock vs RNA*2+ S-trimer with cGAMP (i.n.)	Mock vs RNA*2+ Ad5-S (i.n.)	RNA*2 vs RNA*2+ Ad5-S (i.n.)	RNA*3 vs RNA*2+ Ad5-S (i.n.)
0.1	3.01659	0.1	1.68067	0.0343997	0.1	0.1	0.1	0.1	6.06796		10.6746	30.175	107.573	4.69925	46.3822	5.90319	0.1		11.4416	0.1	0.1	0.1	0.1	19.6579	6.41026		76.0456	66.6222	34.965	4.3122	40.9333	34.7102	64.1848	16.6639		9433.96	4764.17	22168	997.009	4708.1	9242.15	2627.43	3238.34		0.0052	< 0.0001	< 0.0001	< 0.0001	< 0.0001
Fig. 4H
BAL nAb against Omicron BA.1.1																																													p value
Mock											RNA*2								RNA*3								RNA*2+ S-trimer with cGAMP (i.n.)									RNA*2+ Ad5-S (i.n.)									Mock vs RNA*2	Mock vs RNA*2+ S-trimer with cGAMP (i.n.)	Mock vs RNA*2+ Ad5-S (i.n.)	RNA*2 vs RNA*2+ Ad5-S (i.n.)	RNA*3 vs RNA*2+ Ad5-S (i.n.)
1.70126	0.1	0.1	0.1	0.1	0.1	0.1	0.1	0.1	5.2521		3.72439	1.36537	87.7193	11.6198	127.714	3.6049	0.1		0.1	0.1	0.1	0.1	0.1	0.1	0.257003		22.0751	0.114982	0.1	39.5413	0.659196	13.4626	4.68165	1.62022		3743.92	11479.7	7535.8	280.978	649.773	3731.34	687.285	1477.98		0.0064	0.0095	< 0.0001	< 0.0001	< 0.0001
[truncated: 4 more columns]

## Sheet: Fig. S1
Fig. S1A
Plasma S1-specific IgG
dilution	Unvaccinated donor						Vaccinated																		Convalescent
5	0.212	0.4608	0.2658	0.3682	0.3905		0.9733	0.8892	0.8724	0.7303	0.6388	0.6969	1.0394	0.7564	0.8621	0.7989	0.7913	0.8325	0.8138	1.322	1.081	1.039	1.066		1.0346	0.7978	0.8786	0.9675	1.0217	0.6509	1.1868	0.6506	0.7143
25	0.1335	0.1991	0.2713	0.1671	0.199		0.8486	0.8214	0.7541	0.4083	0.7583	0.6134	0.8065	0.604	0.8596	1.0897	0.7459	1.0412	1.0483	0.949	1.002	0.866	1.104		0.8326	0.7752	0.9328	1.0708	0.8976	0.6939	1.2497	0.8138	0.7515
125	0.0718	0.0758	0.1177	0.0686	0.0718		0.5935	0.5874	0.499	0.165	0.5143	0.2673	0.5584	0.6	0.5846	0.9385	0.368	0.9643	0.9835	1.0856	0.949	0.651	1.087		0.7531	0.6645	0.7427	1.0929	0.5711	0.3821	1.26	0.4882	0.7257
625	0.0521	0.0596	0.0588	0.0502	0.0498		0.2669	0.3103	0.2296	0.0744	0.1898	0.0859	0.2058	0.1114	0.2468	0.9504	0.1461	0.8121	0.9447	0.6732	0.894	0.481	0.881		0.4072	0.2887	0.2927	0.4924	0.1616	0.147	0.9503	0.1473	0.2023
3125	0.0718	0.052	0.0481	0.0472	0.0478		0.0901	0.1097	0.0858	0.0436	0.0836	0.0539	0.0944	0.0615	0.0973	0.2884	0.0714	0.583	0.6717	0.4241	0.69	0.257	0.789		0.2379	0.1068	0.1613	0.1772	0.1142	0.0724	0.6215	0.0807	0.2214
15625	0.0559	0.0436	0.0448	0.0462	0.0499		0.054	0.0588	0.0704	0.0464	0.0523	0.0465	0.0535	0.0474	0.0536	0.1012	0.047	0.2501	0.309	0.1208	0.47	0.141	0.601		0.0737	0.0994	0.0623	0.0913	0.0535	0.051	0.2961	0.0529	0.0528
Plasma RBD-specific IgG
dilution	Unvaccinated donor						Vaccinated																		Convalescent
5	0.4386	0.0683	0.4762	0.2819	0.3407		0.893	0.6777	0.6563	0.5104	0.6532	0.7398	1.495	0.994	0.7067	0.9469	1.0794	1.0458	0.8896	1.0481	0.816	0.762	0.827		0.9177	0.8354	0.9416	1.1323	1.0046	0.479	0.8139	0.6103	0.6362
25	0.2411	0.0811	0.231	0.1713	0.2143		0.7555	0.6092	0.4623	0.2813	0.6095	0.4294	1.1976	0.9533	0.5849	1.2493	0.993	1.1637	0.982	0.9674	0.894	0.702	0.865		0.9121	0.79	0.7602	0.8966	0.7573	0.4498	1.0427	0.5648	0.6127
125	0.0767	0.0877	0.107	0.0727	0.0858		0.3657	0.2795	0.1841	0.0984	0.2156	0.164	0.3675	0.7445	0.2737	1.0189	0.1642	0.968	1.0186	0.8531	0.843	0.551	0.963		0.5933	0.5737	0.582	0.8075	0.48	0.2158	0.9913	0.2768	0.2933
625	0.0583	0.0849	0.0696	0.0489	0.0505		0.2114	0.1036	0.0882	0.0947	0.0877	0.0686	0.1674	0.7491	0.1186	0.416	0.0584	0.9303	0.8688	0.5742	0.753	0.372	0.731		0.2774	0.2773	0.2923	0.3081	0.1722	0.0871	0.8687	0.1173	0.1104
3125	0.0519	0.0502	0.048	0.0448	0.0455		0.0813	0.0644	0.0605	0.0557	0.0874	0.0508	0.1406	0.0521	0.0643	0.1501	0.0532	0.4083	0.5341	0.2267	0.586	0.175	0.661		0.123	0.1253	0.0952	0.1058	0.0747	0.0556	0.549	0.0685	0.057
15625	0.0463	0.0427	0.0453	0.0447	0.0456		0.0522	0.0491	0.0501	0.0494	0.0541	0.0483	0.0542	0.0466	0.0408	0.1438	0.0491	0.1693	0.1156	0.0958	0.372	0.117	0.447		0.0621	0.0543	0.0616	0.0637	0.0506	0.0475	0.2134	0.0478	0.0475
Fig. S1B
BAL S1-specific IgG
dilution	Unvaccinated donor						Vaccinated																		Convalescent
1	0.0465	0.1318	0.1038	0.0899	0.1143		0.8738	0.5896	1.0658	0.8854	0.7304	0.6063	0.5942	0.7309	1.0584	1.0451	0.6446	0.8961	0.9927	1.028	0.958	0.656	1.064		1.0978	0.8132	0.8964	1.0562	0.6846	0.7917	1.0629	0.858	0.7918
5	0.0441	0.0519	0.072	0.0606	0.0486		0.4224	0.1937	0.8362	0.2476	0.2946	0.1731	0.2008	0.1635	0.3719	0.6654	0.1357	0.8805	0.956	0.8552	0.668	0.21	1.018		0.8742	0.4609	0.6907	0.873	0.2369	0.3521	1.0274	0.524	0.4462
25	0.0504	0.0466	0.0518	0.0497	0.0446		0.1668	0.0797	0.5651	0.0944	0.0947	0.0761	0.0912	0.054	0.1049	0.3511	0.0629	0.6314	0.7927	0.5649	0.348	0.094	0.815		0.4788	0.1817	0.39	0.7436	0.0896	0.1289	0.891	0.1916	0.1517
125	0.0492	0.0931	0.0411	0.0451	0.0434		0.063	0.049	0.2505	0.0537	0.07	0.0548	0.0504	0.0518	0.0534	0.1247	0.0536	0.1647	0.5635	0.2817	0.177	0.057	0.463		0.1954	0.0785	0.1514	0.2271	0.0555	0.0664	0.5446	0.0831	0.066
625	0.0526	0.0469	0.0451	0.0444	0.0431		0.0522	0.0443	0.0925	0.058	0.058	0.0446	0.0472	0.0473	0.0459	0.0712	0.0437	0.1185	0.1849	0.1327	0.089	0.048	0.222		0.0771	0.0516	0.0678	0.1057	0.0432	0.0495	0.2169	0.0529	0.0462
3125	0.0541	0.0654	0.0452	0.0401	0.0432		0.047	0.0439	0.0577	0.04	0.0431	0.0467	0.046	0.0443	0.0424	0.0499	0.0427	0.049	0.0705	0.0512	0.072	0.048	0.097		0.0544	0.0432	0.0514	0.0572	0.0508	0.0534	0.0733	0.0435	0.0402
BAL RBD-specific IgG
dilution	Unvaccinated donor						Vaccinated																		Convalescent
1	0.0447	0.205	0.1294	0.1288	0.086		0.9639	0.5634	1.0957	0.7747	0.8426	0.7594	0.6876	0.4605	0.7672	1.0856	0.5263	0.9259	0.9508	0.9919	0.906	0.421	0.925		1.0029	0.9139	1.0024	1.0373	0.8274	0.8181	1.008	0.9462	0.8961
5	0.0442	0.0704	0.0726	0.0716	0.0491		0.4739	0.194	0.8661	0.3142	0.4137	0.2863	0.3177	0.1594	0.402	0.7639	0.1572	0.9137	0.9583	0.9814	0.498	0.151	0.923		0.8482	0.7845	0.8931	0.9178	0.4732	0.6165	0.9849	0.634	0.5448
25	0.049	0.0496	0.0464	0.0444	0.0442		0.1896	0.0943	0.5696	0.1139	0.1286	0.0984	0.1164	0.0793	0.1278	0.5027	0.1264	0.7195	0.9821	0.6191	0.269	0.076	0.706		0.5484	0.4665	0.468	0.5656	0.1473	0.2418	0.8287	0.43	0.2114
125	0.0461	0.0442	0.0445	0.044	0.0436		0.08	0.0496	0.2944	0.0592	0.0618	0.0563	0.0643	0.049	0.064	0.1832	0.0523	0.3421	0.6328	0.2464	0.126	0.052	0.497		0.2361	0.1413	0.1827	0.293	0.0645	0.0884	0.5089	0.1256	0.0764
625	0.0494	0.0495	0.0439	0.0445	0.0467		0.0486	0.0443	0.1052	0.0492	0.0487	0.0528	0.0485	0.0447	0.0518	0.073	0.0448	0.1199	0.2767	0.0892	0.061	0.048	0.214		0.0809	0.0698	0.0734	0.1264	0.0519	0.0579	0.223	0.0593	0.051
3125	0.0481	0.0498	0.0441	0.0453	0.0436		0.0457	0.0449	0.0587	0.0478	0.0449	0.046	0.0453	0.0439	0.0451	0.0489	0.044	0.0617	0.1086	0.0571	0.051	0.045	0.127		0.0528	0.0512	0.0478	0.0579	0.0452	0.0501	0.0818	0.0455	0.0431
Fig. S1C
Plasma S1-specific IgA
dilution	Unvaccinated donor						Vaccinated																		Convalescent
5	0.3603	0.3184	0.4077	0.5489	0.4475		0.5883	0.4101	0.3823	0.4789	0.2506	0.7169	0.4991	0.4161	0.5374	0.1856	0.7071	0.6689	0.5623	0.6034	0.839	0.401	0.557		0.5585	0.4314	0.7585	0.878	0.4111	0.5762	0.5694	0.455	0.5464
25	0.1156	0.1309	0.2151	0.2796	0.1672		0.1886	0.1446	0.1101	0.1965	0.089	0.1933	0.154	0.3954	0.4853	0.0671	0.3987	0.8164	0.6478	0.2761	0.41	0.146	0.197		0.2537	0.2174	0.3592	0.8088	0.2052	0.3831	0.5487	0.2144	0.3068
125	0.0721	0.0751	0.0951	0.1042	0.0919		0.0928	0.1447	0.1297	0.0983	0.0563	0.0819	0.09	0.207	0.1669	0.067	0.1408	0.3631	0.3245	0.1405	0.289	0.094	0.139		0.1148	0.0975	0.1789	0.171	0.083	0.1624	0.5212	0.0917	0.1144
625	0.0576	0.059	0.0628	0.063	0.0579		0.0759	0.2026	0.0596	0.0596	0.0565	0.0683	0.0728	0.175	0.0903	0.0589	0.0968	0.2413	0.3211	0.0809	0.124	0.055	0.094		0.0674	0.0641	0.0792	0.0977	0.0656	0.0763	0.275	0.0637	0.0594
3125	0.057	0.0536	0.0534	0.0625	0.0581		0.0608	0.0866	0.0527	0.0761	0.0526	0.0673	0.0537	0.0935	0.0663	0.0622	0.0834	0.1195	0.1254	0.0795	0.076	0.05	0.059		0.0607	0.0577	0.0564	0.058	0.0582	0.06	0.1455	0.0516	0.0556
15625	0.0581	0.0525	0.0578	0.0588	0.0534		0.0614	0.0546	0.0595	0.0501	0.0515	0.063	0.0597	0.058	0.0593	0.0682	0.0706	0.0802	0.0676	0.0524	0.053	0.049	0.051		0.0536	0.0499	0.051	0.0538	0.0586	0.0586	0.0735	0.0528	0.0598
Plasma RBD-specific IgA
dilution	Unvaccinated donor						Vaccinated																		Convalescent
5	0.4054	0.3413	0.366	0.5529	0.4226		0.6532	0.4883	0.4148	0.509	0.2383	0.7107	0.4315	0.5111	0.4924	0.0765	0.6514	0.5636	0.5854	0.5257	0.484	0.301	0.421		0.3627	0.4064	0.6995	0.6325	0.3711	0.5195	0.4526	0.4233	0.354
25	0.1677	0.1952	0.2181	0.2053	0.1516		0.2767	0.1767	0.1899	0.1958	0.0978	0.2426	0.1968	0.2046	0.2756	0.0804	0.2529	0.4093	0.4474	0.2384	0.464	0.147	0.199		0.1801	0.1715	0.3265	0.2976	0.166	0.2177	0.343	0.1814	0.2176
125	0.0908	0.0884	0.0966	0.0873	0.0717		0.1233	0.0847	0.0783	0.0983	0.1067	0.1175	0.0815	0.117	0.1182	0.0663	0.0986	0.2746	0.2729	0.1317	0.24	0.101	0.137		0.0829	0.0822	0.121	0.1204	0.0745	0.1111	0.2199	0.0942	0.0882
625	0.0605	0.0763	0.0731	0.0658	0.0601		0.082	0.0656	0.0655	0.0799	0.0764	0.0638	0.0663	0.0853	0.0711	0.0663	0.0701	0.0889	0.1506	0.0683	0.117	0.06	0.083		0.0589	0.0617	0.0712	0.0727	0.0566	0.0691	0.1124	0.0574	0.0575
3125	0.0656	0.0572	0.0726	0.0557	0.0544		0.0612	0.0625	0.0542	0.0546	0.0569	0.0589	0.0652	0.0613	0.0641	0.0578	0.066	0.075	0.0738	0.0551	0.082	0.05	0.059		0.0556	0.0539	0.0584	0.0567	0.0575	0.057	0.0668	0.0548	0.0592
15625	0.0547	0.0503	0.0599	0.0569	0.0525		0.0658	0.059	0.0586	0.0637	0.0548	0.0567	0.0606	0.0683	0.0657	0.0586	0.05	0.0782	0.0747	0.054	0.058	0.051	0.069		0.0525	0.0517	0.0553	0.0525	0.0521	0.0621	0.0552	0.0539	0.0556
Fig. S1D
BAL S1-specific IgA
dilution	Unvaccinated donor						Vaccinated																		Convalescent
1	0.0617	0.2032	0.4979	0.3081	0.1893		0.5716	0.2527	1.2137	0.9077	0.2823	0.1996	0.8532	0.2569	0.2874	0.1569	0.1824	0.7859	0.5504	0.3585	0.308	0.099	0.403		0.2999	1.1207	0.7172	0.491	0.3695	0.9104	0.4071	0.485	0.4645
5	0.0573	0.0826	0.0927	0.1414	0.087		0.1689	0.0889	0.5824	0.2313	0.0832	0.0986	0.4784	0.1181	0.0871	0.0973	0.0676	0.3897	0.2991	0.1374	0.126	0.057	0.219		0.115	0.2505	0.1778	0.2046	0.1079	0.3966	0.1977	0.1474	0.1371
25	0.0541	0.0544	0.0989	0.09	0.0838		0.0755	0.0665	0.1439	0.0804	0.064	0.0585	0.1601	0.067	0.0592	0.0692	0.0537	0.1146	0.1545	0.1103	0.07	0.05	0.093		0.094	0.1264	0.0965	0.0942	0.0815	0.1113	0.111	0.0889	0.1022
125	0.0521	0.0569	0.0577	0.0909	0.079		0.0601	0.0586	0.0718	0.0558	0.0681	0.0514	0.0786	0.0579	0.0538	0.0623	0.0536	0.0643	0.0744	0.0837	0.066	0.049	0.062		0.0785	0.0799	0.0839	0.0754	0.0758	0.0829	0.1051	0.0814	0.0793
625	0.0529	0.0598	0.057	0.0878	0.0768		0.0675	0.0562	0.0572	0.054	0.055	0.0583	0.0644	0.0573	0.0574	0.0623	0.0594	0.0624	0.0645	0.0782	0.053	0.052	0.051		0.0777	0.0836	0.0837	0.0836	0.0703	0.0797	0.0988	0.1048	0.0949
3125	0.0599	0.0532	0.0639	0.0988	0.0811		0.0608	0.0556	0.0526	0.0509	0.0552	0.057	0.063	0.0565	0.0606	0.0597	0.0607	0.0601	0.0631	0.0749	0.051	0.048	0.05		0.0711	0.0742	0.0735	0.073	0.077	0.0805	0.1116	0.1037	0.0919
BAL RBD-specific IgA
dilution	Unvaccinated donor						Vaccinated																		Convalescent
1	0.0598	0.2755	0.4587	0.3289	0.1428		0.4296	0.2288	1.1125	0.8766	0.2814	0.217	0.8404	0.2059	0.2869	0.2364	0.1965	0.6141	0.5233	0.4134	0.23	0.099	0.459		0.3377	1.0557	0.8559	0.9069	0.4444	0.8583	0.405	0.5802	0.5438
5	0.0648	0.0763	0.1423	0.1453	0.065		0.1421	0.0767	0.4018	0.2149	0.0867	0.0903	0.3714	0.0787	0.0852	0.0861	0.0689	0.1652	0.2129	0.1454	0.081	0.06	0.143		0.1274	0.4557	0.355	0.2492	0.151	0.2702	0.2261	0.1511	0.1628
25	0.0537	0.0562	0.0763	0.0648	0.0588		0.0741	0.0553	0.1774	0.0869	0.0594	0.0612	0.1341	0.061	0.0675	0.0664	0.0559	0.08	0.1014	0.0555	0.06	0.051	0.072		0.0529	0.0647	0.1289	0.1028	0.0706	0.0942	0.1112	0.071	0.0852
125	0.054	0.0519	0.0576	0.0621	0.0536		0.0563	0.0535	0.0765	0.0598	0.0521	0.0548	0.0723	0.0553	0.0612	0.0622	0.0558	0.0559	0.0802	0.0572	0.053	0.049	0.061		0.0559	0.053	0.0645	0.0715	0.0595	0.0601	0.0795	0.0564	0.0599
625	0.0543	0.0574	0.061	0.096	0.0548		0.0532	0.0537	0.0537	0.0508	0.0538	0.0588	0.0585	0.0584	0.0526	0.0564	0.0536	0.0601	0.0595	0.0522	0.061	0.05	0.048		0.0535	0.0547	0.0529	0.0513	0.0505	0.0542	0.0625	0.0577	0.0556
3125	0.0512	0.0661	0.0591	0.0547	0.0564		0.0557	0.0538	0.0542	0.0559	0.0517	0.0538	0.0626	0.0696	0.0683	0.0595	0.0608	0.0583	0.0564	0.0554	0.049	0.049	0.048		0.0524	0.0534	0.0605	0.054	0.0509	0.0533	0.0568	0.0541	0.056
Fig. S1E
Plasma S1-specific IgM
dilution	Unvaccinated donor						Vaccinated																		Convalescent
5	0.1707	0.1915	0.2028	0.3184	0.154		0.1866	0.1728	0.5145	0.1316	0.4293	0.2493	0.4229	0.1398	0.2675	0.4099	0.2698	0.5731	0.6474	0.9568	0.544	0.294	0.498		0.2469	0.6438	0.6883	0.7464	0.8201	0.6276	0.8674	0.1231	0.2774
25	0.0889	0.0979	0.0471	0.1179	0.0699		0.0726	0.1051	0.2059	0.0732	0.1429	0.0834	0.0435	0.0821	0.1106	0.0431	0.0801	0.0479	0.0444	0.2135	0.358	0.073	0.229		0.1297	0.4715	0.1309	0.6496	0.5157	0.519	0.2003	0.0941	0.2359
125	0.0588	0.0818	0.0423	0.0598	0.0495		0.049	0.0832	0.062	0.059	0.074	0.0524	0.0431	0.0512	0.0867	0.0437	0.0428	0.0421	0.045	0.056	0.103	0.05	0.047		0.054	0.2558	0.09246	0.1633	0.1968	0.4194	0.0865	0.0651	0.1127
625	0.0858	0.0609	0.0448	0.0482	0.0445		0.046	0.0469	0.0486	0.088	0.0639	0.0673	0.0435	0.0428	0.0624	0.0427	0.0413	0.0426	0.041	0.0523	0.053	0.043	0.045		0.0507	0.1712	0.043	0.1397	0.0992	0.2074	0.0787	0.0486	0.0656
3125	0.065	0.0534	0.0452	0.0413	0.0897		0.0442	0.0426	0.0447	0.0535	0.064	0.0593	0.0442	0.0426	0.0435	0.0433	0.0462	0.0469	0.0451	0.0442	0.047	0.043	0.045		0.0436	0.0677	0.0422	0.0481	0.049	0.0922	0.0495	0.177	0.0499
15625	0.0431	0.0423	0.0456	0.0421	0.0419		0.0433	0.0413	0.0481	0.05144	0.0427	0.0434	0.0427	0.0436	0.0425	0.0438	0.1237	0.043	0.0502	0.0428	0.044	0.043	0.047		0.04611	0.0514	0.0427	0.0443	0.0566	0.049	0.04911	0.0421	0.0537
Plasma RBD-specific IgM
dilution	Unvaccinated donor						Vaccinated																		Convalescent
5	0.2506	0.3018	0.1918	0.3884	0.1878		0.2663	0.1925	0.2654	0.7973	0.2948	0.9501	0.4469	0.147	0.3785	0.3624	0.2148	0.4515	0.6319	0.4957	0.428	0.268	0.472		0.246	0.6346	0.3099	0.8252	0.5215	0.6333	1.2605	0.1732	0.3621
25	0.1325	0.1472	0.0626	0.1585	0.1084		0.1108	0.1186	0.1038	0.0828	0.1177	0.3127	0.0425	0.0427	0.0443	0.0448	0.0951	0.0476	0.0561	0.2899	0.317	0.102	0.306		0.1346	0.5222	0.1112	0.4729	0.4524	0.678	0.2556	0.1159	0.2441
125	0.0608	0.0684	0.0652	0.066	0.0612		0.0596	0.0611	0.0609	0.0843	0.0852	0.2707	0.0422	0.0453	0.0415	0.0463	0.0623	0.0428	0.042	0.1248	0.124	0.063	0.123		0.0769	0.4482	0.0599	0.0472	0.0539	0.5289	0.0992	0.0927	0.1369
625	0.0478	0.081	0.0606	0.0479	0.0407		0.0486	0.0491	0.0544	0.0428	0.0736	0.0642	0.043	0.0425	0.0425	0.0437	0.0603	0.0501	0.0472	0.0567	0.06	0.048	0.079		0.0518	0.3121	0.044	0.0428	0.0569	0.2601	0.0651	0.0582	0.0553
3125	0.044	0.0529	0.0593	0.042	0.0455		0.0443	0.0448	0.0432	0.0462	0.0626	0.0596	0.0418	0.0443	0.0541	0.0426	0.0505	0.0498	0.0433	0.0447	0.049	0.044	0.056		0.0439	0.0771	0.0331	0.043	0.046	0.1009	0.063	0.0445	0.0496
15625	0.0465	0.062	0.0434	0.0422	0.0425		0.0423	0.0429	0.0438	0.046	0.0686	0.0471	0.0422	0.0434	0.0538	0.0462	0.0425	0.0435	0.0467	0.0423	0.045	0.045	0.054		0.0418	0.0409	0.0594	0.0414	0.0593	0.0611	0.0518	0.0447	0.0458
Fig. S1F																																						UD: Unvaccinated donor
Plasma S1-specific IgM																																		p value				Vac: Vaccined
Unvaccinated donor						Vaccinated																		Convalescent										UD vs Vac	UD vs Conv	Vac vs Conv		Conv: Convalescent
0.1707	0.1915	0.2028	0.3184	0.154		0.1866	0.1728	0.5145	0.1316	0.4293	0.2493	0.4229	0.1398	0.2675	0.4099	0.2698	0.5731	0.6474	0.9568	0.544	0.294	0.498		0.246	0.6346	0.3099	0.8252	0.5215	0.6333	1.2605	0.1732	0.3621		0.0045	0.0055	0.1377
Plasma RBD-specific IgM																																		p value
Unvaccinated donor						Vaccinated																		Convalescent										UD vs Vac	UD vs Conv	Vac vs Conv
0.2506	0.3018	0.1918	0.3884	0.1878		0.2663	0.1925	0.2654	0.7973	0.2948	0.9501	0.4469	0.147	0.3785	0.3624	0.2148	0.4515	0.6319	0.4957	0.428	0.268	0.472		0.9177	0.8354	0.9416	1.1323	1.0046	0.479	0.8139	0.6103	0.6362		0.03	0.0374	0.2963
Fig. S1G
BAL S1-specific IgM
dilution	Unvaccinated donor						Vaccinated																		Convalescent
1	0.0413	0.0447	0.0523	0.1174	0.0453		0.0438	0.0418	0.1394	0.044	0.0529	0.0442	0.047	0.0502	0.0734	0.1039	0.0876	0.0643	0.2052	0.0467	0.048	0.046	0.079		0.0993	0.6776	0.075	0.4126	0.1676	0.5149	0.6635	0.3653	0.4554
5	0.0425	0.043	0.0491	0.0761	0.0482		0.0423	0.0538	0.0665	0.0437	0.0427	0.0454	0.042	0.0501	0.0562	0.0578	0.0425	0.0436	0.03688	0.0451	0.047	0.045	0.056		0.0595	0.3594	0.0595	0.0848	0.0912	0.3747	0.0881	0.0769	0.077
25	0.0416	0.0467	0.05801	0.0479	0.0433		0.0412	0.042	0.0484	0.0425	0.045	0.0423	0.0439	0.042	0.0568	0.0581	0.0514	0.044	0.0462	0.0793	0.047	0.047	0.049		0.0484	0.2689	0.0526	0.0641	0.0498	0.1717	0.0569	0.0485	0.047
125	0.0425	0.0422	0.0502	0.0448	0.0433		0.0436	0.0426	0.0427	0.0469	0.0518	0.0439	0.0439	0.0424	0.0415	0.0448	0.0475	0.046	0.0429	0.0496	0.047	0.044	0.043		0.0401	0.1275	0.0426	0.0404	0.0414	0.0775	0.0432	0.0462	0.0464
625	0.0535	0.0479	0.0455	0.0421	0.0409		0.0433	0.0443	0.0424	0.0438	0.0575	0.0427	0.0419	0.0424	0.044	0.0436	0.0432	0.0422	0.0425	0.0467	0.044	0.045	0.045		0.0479	0.0468	0.0406	0.0403	0.0464	0.0498	0.0421	0.0419	0.0425
3125	0.0589	0.0525	0.0439	0.0423	0.0411		0.0422	0.0435	0.0546	0.0302	0.0684	0.0434	0.0434	0.0429	0.0526	0.043	0.0491	0.0481	0.042	0.0408	0.045	0.043	0.05		0.0418	0.043	0.0446	0.0403	0.0463	0.0453	0.042	0.0429	0.0403
BAL RBD-specific IgM
dilution	Unvaccinated donor						Vaccinated																		Convalescent
1	0.0452	0.0496	0.0481	0.1797	0.0462		0.0445	0.0437	0.1529	0.0507	0.0477	0.0454	0.0507	0.0449	0.0539	0.1755	0.0489	0.0648	0.2727	0.0515	0.048	0.044	0.08		0.1427	0.6751	0.1064	0.3052	0.1926	0.5783	0.1886	0.2298	0.239
5	0.0432	0.0495	0.0452	0.0892	0.0426		0.0434	0.0428	0.0719	0.0513	0.0437	0.0455	0.0449	0.0442	0.0436	0.0895	0.0475	0.0465	0.0701	0.0434	0.044	0.043	0.051		0.0714	0.3833	0.0648	0.0594	0.0776	0.4065	0.0489	0.1135	0.0917
25	0.0429	0.0512	0.0448	0.0539	0.0458		0.0423	0.0441	0.0731	0.0569	0.0456	0.0445	0.0566	0.0412	0.0443	0.0821	0.0429	0.0403	0.0459	0.0428	0.046	0.05	0.048		0.0482	0.0429	0.0515	0.0593	0.0618	0.2031	0.0438	0.0586	0.0519
125	0.0438	0.0498	0.0496	0.0428	0.0433		0.0422	0.0427	0.0441	0.059	0.0439	0.0449	0.0455	0.0421	0.0458	0.0551	0.0468	0.0421	0.0465	0.0438	0.046	0.05	0.05		0.0472	0.0454	0.0437	0.0475	0.0558	0.0753	0.0427	0.0439	0.0436
625	0.0461	0.042	0.0429	0.0431	0.0459		0.0452	0.0415	0.0468	0.0442	0.0416	0.0432	0.0499	0.0425	0.0467	0.0526	0.0432	0.0486	0.0431	0.0488	0.043	0.048	0.046		0.0437	0.0496	0.043	0.047	0.0547	0.0415	0.0417	0.0467	0.04295
3125	0.0435	0.0488	0.0458	0.042	0.0467		0.0421	0.042	0.0427	0.0427	0.0432	0.0438	0.0454	0.0424	0.0488	0.0558	0.045	0.0491	0.0429	0.0454	0.048	0.044	0.043		0.0432	0.0446	0.0456	0.0424	0.0523	0.0429	0.0415	0.0418	0.0429
Fig. S1H
BAL S1-specific IgM																																		p value
Unvaccinated donor						Vaccinated																		Convalescent										UD vs Vac	UD vs Conv	Vac vs Conv
0.0413	0.0447	0.0523	0.1174	0.0453		0.0438	0.0418	0.1394	0.044	0.0529	0.0442	0.047	0.0502	0.0734	0.1039	0.0876	0.0643	0.2052	0.0467	0.048	0.046	0.079		0.0993	0.6776	0.075	0.4126	0.1676	0.5149	0.6635	0.3653	0.4554		0.8601	< 0.0001	< 0.0001
BAL RBD-specific IgM																																		p value
Unvaccinated donor						Vaccinated																		Convalescent										UD vs Vac	UD vs Conv	Vac vs Conv
0.0452	0.0496	0.0481	0.1797	0.0462		0.0445	0.0437	0.1529	0.0507	0.0477	0.0454	0.0507	0.0449	0.0539	0.1755	0.0489	0.0648	0.2727	0.0515	0.048	0.044	0.08		0.1427	0.6751	0.1064	0.3052	0.1926	0.5783	0.1886	0.2298	0.239		0.9491	0.0023	0.0001
Fig. S1I
Plasma S-specific IgG																																		p value
Unvaccinated donor						Vaccinated																		Convalescent										UD vs Vac	UD vs Conv	Vac vs Conv
0.142	0.14	0.219	0.107	0.13		1.469	1.404	1.704	1.046	1.182	1.369	1.821	1.677	1.799	2.442	1.199	2.51	2.444	2.433	2.316	1.573			2.726	2.83	2.975	3.048	2.182	2.607	3.278	2.783	3.14		< 0.0001	< 0.0001	< 0.0001
Plasma S-specific IgA																																		p value
Unvaccinated donor						Vaccinated																		Convalescent										UD vs Vac	UD vs Conv	Vac vs Conv
0.518	0.949	0.669	0.461	0.451		0.669	0.941	0.668	0.502	0.722	0.509	0.455	0.961	0.906	0.326	0.922	1.16	1	0.849	0.628	1.687			0.855	1.621	0.813	1.764	1.477	0.547	1.798	0.715	0.928		0.3093	0.0118	0.0268
Plasma S-specific IgM																																		p value
Unvaccinated donor						Vaccinated																		Convalescent										UD vs Vac	UD vs Conv	Vac vs Conv
0.276	0.249	0.196	0.621	0.188		0.301	0.241	0.582	0.227	0.803	0.551	0.866	0.384	1.294	0.889	0.402	1.084	0.944	0.836		0.264			0.369	0.87	0.526	2.036	0.899	1.588	1.027	0.173	0.43		0.0132	0.0245	0.3088
Fig. S1J
Plasma N-specific IgG																																		p value
Unvaccinated donor						Vaccinated																		Convalescent										UD vs Vac	UD vs Conv	Vac vs Conv
0.188	0.441	0.319	0.564	0.364		0.125	0.16	0.259	0.203	0.457	0.198	0.166	0.448	0.536	0.857	0.225	1.077	0.852	0.419	0.362	0.147			2.874	2.932	2.894	2.292	2.578	0.981	3.36	2.499	2.93		0.9974	< 0.0001	< 0.0001
Fig. S1K
Plasma S-specific IgG
dilution	Unvaccinated donor						Vaccinated																	Convalescent
5	0.221	0.422	0.687	0.262	0.406		1.051	1.554	1.597	1.216	1.126	1.765	1.724	2.134	2.149	1.913	1.808	2.611	1.973	2.604	2.264	2.07		2.785	2.697	2.57	2.981	2.535	2.628	3.01	2.26	2.165
25	0.142	0.14	0.219	0.107	0.13		1.469	1.404	1.704	1.046	1.182	1.369	1.821	1.677	1.799	2.442	1.199	2.51	2.444	2.433	2.316	1.573		2.726	2.83	2.975	3.048	2.182	2.607	3.278	2.783	3.14
125	0.064	0.079	0.12	0.077	0.078		0.883	1.048	1.047	0.75	0.694	0.066	1.151	0.853	1.273	2.559	0.85	2.263	2.527	2.456	2.347	1.102		2.421	2.185	1.764	3.112	2.356	2.539	3.556	1.695	2.801
625	0.074	0.076	0.09	0.062	0.063		0.413	0.463	0.533	0.199	0.535	0.125	0.705	0.508	0.707	2.013	0.396	1.782	1.906	2.306	1.73	1.034		2.264	1.556	0.873	3.063	1.091	3.381	3.247	1.963	1.359
3125	0.094	0.07	0.069	0.061	0.057		0.231	0.288	0.243	0.253	0.204	0.092	0.277	0.2	0.309	1.48	0.154	1.259	1.61	1.765	1.14	0.21		0.989	0.746	0.471	2.381	0.838	2.382	2.437	0.454	0.731
15625	0.059	0.06	0.06	0.082	0.067		0.15	0.173	0.059	0.081	0.097	0.084	0.148	0.115	0.171	0.798	0.109	0.806	0.881	1.276	0.36	0.522		0.631	0.584	0.227	2.052	0.389	1.107	1.468	0.391	0.383
Plasma S-specific IgA
dilution	Unvaccinated donor						Vaccinated																	Convalescent
5	0.659	1.02	1.041	0.939	0.592		0.716	2.92	1.258	1.018	0.674	1.405	0.661	1.61	2.256	0.313	2.108	1.769	1.96	1.682	1.091	2.161		1.055	1.77	1.848	2.747	1.145	1.327	2.925	1.387	1.858
25	0.518	0.949	0.669	0.461	0.451		0.669	0.941	0.668	0.502	0.722	0.509	0.455	0.961	0.906	0.326	0.922	1.16	1	0.849	0.628	1.687		0.855	1.621	0.813	1.764	1.477	0.547	1.798	0.715	0.928
125	0.525	0.848	0.489	0.727	0.512		0.529	0.855	0.661	0.718	0.3	0.39	0.445	0.521	0.561	0.334	0.471	0.662	0.775	0.656	0.549	0.605		0.747	0.695	0.621	0.571	0.504	0.498	1.266	0.42	0.698
625	0.495	0.385	0.537	0.619	0.669		0.705	0.415	0.637	0.533	0.296	0.374	0.414	0.453	0.496	0.347	0.424	0.485	0.483	0.518	0.437	0.619		0.668	0.686	0.403	0.623	0.658	0.602	1.25	0.413	0.836
3125	0.453	0.508	0.466	0.841	0.653		0.475	0.471	0.58	0.284	0.378	0.397	0.529	0.353	0.544	0.334	0.299	0.436	0.382	0.578	0.334	0.624		0.534	0.472	0.545	0.6	0.605	0.665	1.48	0.505	0.439
15625	0.548	0.463	0.389	0.742	1.294		0.584	0.408	0.407	0.573	0.783	0.629	0.57	0.588	0.518	0.45	0.35	0.487	0.476	0.208	0.36	0.587		0.547	0.588	0.365	0.568	0.616	0.475	0.64	0.287	0.217
Plasma S-specific IgM
dilution	Unvaccinated donor						Vaccinated																	Convalescent
5	0.893	0.722	0.59	1.55	0.47		0.853	0.703	1.73	0.581	2.219	1.253	2.308	1.252	1.482	1.667	1.206	2.252	1.632	2.39		0.65		0.96	1.46	1.31	2.186	1.323	1.688	2.027	0.773	0.93
25	0.276	0.249	0.196	0.621	0.188		0.301	0.241	0.582	0.227	0.803	0.551	0.866	0.384	1.294	0.889	0.402	1.084	0.944	0.836		0.264		0.369	0.87	0.526	2.036	0.899	1.588	1.027	0.173	0.43
125	0.095	0.069	0.063	0.095	0.067		0.15	0.069	0.093	0.059	0.257	0.097	0.113	0.063	0.276	0.131	0.056	0.184	0.124	0.086		0.058		0.117	0.511	0.082	0.64	0.125	0.412	0.228	0.086	0.084
625	0.067	0.057	0.053	0.058	0.054		0.052	0.055	0.059	0.062	0.069	0.073	0.062	0.054	0.103	0.069	0.05	0.069	0.078	0.06		0.051		0.058	0.376	0.053	0.118	0.109	0.154	0.105	0.064	0.117
3125	0.061	0.059	0.052	0.052	0.05		0.166	0.055	0.054	0.21	0.179	0.057	0.076	0.052	0.066	0.051	0.05	0.054	0.05	0.054		0.055		0.061	0.166	0.051	0.057	0.069	0.077	0.055	0.057	0.052
15625	0.058	0.053	0.051	0.051	0.051		0.052	0.053	0.055	0.056	0.052	0.054	0.051	0.052	0.055	0.05	0.05	0.05	0.05	0.051		0.049		0.05	0.058	0.05	0.052	0.054	0.052	0.055	0.05	0.355
Fig. S1L
Plasma N-specific IgG
dilution	Unvaccinated donor						Vaccinated																	Convalescent
5	0.284	0.403	0.448	0.67	0.58		0.169	0.15	0.334	0.336	0.47	0.302	0.133	0.55	0.563	1.03	0.589	1.012	0.927	0.92	0.337	1.355		2.05	2.58	3.519	2.695	2.409	0.801	3.321	1.683	3.238
25	0.188	0.441	0.319	0.564	0.364		0.125	0.16	0.259	0.203	0.457	0.198	0.166	0.448	0.536	0.857	0.225	1.077	0.852	0.419	0.362	0.147		2.874	2.932	2.894	2.292	2.578	0.981	3.36	2.499	2.93
125	0.139	0.207	0.101	0.12	0.097		0.104	0.249	0.118	0.151	0.496	0.105	0.113	0.297	0.378	0.659	0.163	0.76	0.538	0.153	0.118	0.092		1.75	1.862	2.308	2.717	2.367	0.882	3.877	1.146	2.062
625	0.113	0.102	0.172	0.091	0.071		0.086	0.124	0.134	0.153	0.253	0.083	0.071	0.19	0.341	0.377	0.154	0.63	0.57	0.097	0.074	0.077		0.729	0.84	1.041	1.795	1.381	0.242	3.002	0.49	1.597
3125	0.095	0.066	0.105	0.081	0.067		0.067	0.088	0.088	0.188	0.117	0.071	0.063	0.138	0.216	0.176	0.064	0.293	0.135	0.07	0.274	0.06		0.325	0.464	0.537	1.986	0.726	0.07	2.594	0.706	1.194
15625	0.169	0.148	0.062	0.21	0.064		0.066	0.181	0.185	0.15	0.08	0.06	0.062	0.106	0.194	0.117	0.1	0.167	0.095	0.064	0.068	0.059		0.914	0.198	0.227	0.728	0.42	0.105	1.597	0.183	0.546
Fig. S1M
BAL-specific IgG																																		p value
Unvaccinated donor						Vaccinated																		Convalescent										UD vs Vac	UD vs Conv	Vac vs Conv
0.366	0.158	0.126	0.155	0.086		0.376	0.578	0.876	0.86	1.122	0.956	1.178	0.646	0.826	1.958	0.712	0.86	1.813	1.888	1.315	0.194			2.007	1.52	1.051	2.966	0.542	1.217	2.733	1.273	1.431		0.0094	0.0001	0.015
BAL S-specific IgA																																		p value
Unvaccinated donor						Vaccinated																		Convalescent										UD vs Vac	UD vs Conv	Vac vs Conv
0.062	0.142	0.263	0.167	0.107		0.332	0.204	0.561	0.306	0.235	0.178	0.856	0.198	0.282	0.126	0.154	0.602	0.334	0.234	0.234	0.444			0.587	1.636	1.254	2.128	0.402	2.89	0.653	0.604	1.04		0.4649	0.0003	< 0.0001
BAL S-specific IgM																																		p value
Unvaccinated donor						Vaccinated																		Convalescent										UD vs Vac	UD vs Conv	Vac vs Conv
0.05	0.054	0.054	0.047	0.049		0.122	0.105	0.246	0.148	0.197	0.125	0.143	0.112	0.104	0.282	0.1	0.141	0.22	0.465		0.128			0.156	0.457	0.124	0.336	0.148	0.374	0.135	0.241	0.12		0.0001	0.0001	0.1988
Fig. S1N
BAL N-specific IgG																																		p value
Unvaccinated donor						Vaccinated																		Convalescent										UD vs Vac	UD vs Conv	Vac vs Conv
0.155	0.097	0.112	0.096	0.069		0.132	0.097	0.23	0.18	0.396	0.199	0.096	0.208	0.333	0.205	0.102	0.098	0.3	0.25	0.162	0.439	0.137		1.288	1.144	1.881	2.388	0.689	2.151	2.587	1.726	2.49		0.578	< 0.0001	< 0.0001
Fig. S1O
BAL S-specific IgG
dilution	Unvaccinated donor						Vaccinated																	Convalescent
1	0.366	0.158	0.126	0.155	0.086		0.376	0.578	0.876	0.86	1.122	0.956	1.178	0.646	0.826	1.958	0.712	0.86	1.813	1.888	1.315	0.194		2.007	1.52	1.051	2.966	0.542	1.217	2.733	1.273	1.431
5	0.093	0.064	0.069	0.167	0.06		0.175	0.103	0.155	0.178	0.226	0.164	0.184	0.114	0.134	1.051	0.114	0.098	1.343	1.246	0.984	0.083		1.543	0.741	1.007	2.123	0.161	0.41	2.161	0.601	0.396
25	0.066	0.054	0.059	0.196	0.054		0.083	0.064	0.079	0.083	0.157	0.082	0.088	0.07	0.093	0.569	0.076	0.064	1.037	0.455	0.546	0.06		0.651	0.28	0.321	1.037	0.084	0.178	1.389	0.236	0.195
125	0.057	0.068	0.063	0.055	0.053		0.058	0.056	0.06	0.06	0.062	0.058	0.063	0.06	0.063	0.254	0.069	0.063	0.929	0.231	0.31	0.06		0.293	0.121	0.135	0.419	0.065	0.092	0.676	0.104	0.089
625	0.067	0.071	0.056	0.051	0.063		0.055	0.055	0.056	0.06	0.063	0.061	0.062	0.06	0.061	0.107	0.067	0.06	0.229	0.192	0.213	0.088		0.171	0.081	0.084	0.187	0.058	0.068	0.672	0.089	0.075
3125	0.055	0.059	0.057	0.055	0.058		0.055	0.063	0.056	0.062	0.064	0.061	0.074	0.072	0.092	0.076	0.081	0.052	0.103	0.064	0.08	0.067		0.083	0.062	0.064	0.102	0.058	0.061	0.48	0.055	0.062
BAL S-specific IgA
dilution	Unvaccinated donor						Vaccinated																	Convalescent
1	0.062	0.142	0.263	0.167	0.107		0.332	0.204	0.561	0.306	0.235	0.178	0.856	0.198	0.282	0.126	0.154	0.602	0.334	0.234	0.234	0.444		0.587	1.636	1.254	2.128	0.402	2.89	0.653	0.604	1.04
5	0.159	0.079	0.166	0.097	0.082		0.2	0.599	0.53	0.133	0.371	0.141	0.299	0.115	0.121	0.095	0.109	0.334	0.194	0.118	0.093	0.146		0.265	0.388	0.361	0.743	0.164	2.42	0.309	0.224	0.283
25	0.194	0.146	0.117	0.073	0.074		0.114	0.09	0.225	0.076	0.087	0.099	0.145	0.126	0.107	0.116	0.102	0.142	0.198	0.13	0.097	0.222		0.326	0.173	0.154	0.295	0.102	0.968	0.234	0.294	0.489
125	0.067	0.077	0.096	0.072	0.095		0.286	0.117	0.112	0.077	0.08	0.08	0.146	0.086	0.086	0.167	0.105	0.122	0.181	0.099	0.05	0.177		0.097	0.101	0.106	0.212	0.114	0.298	0.281	0.242	0.109
625	0.119	0.075	0.084	0.262	0.102		0.101	0.093	0.115	0.091	0.0586	0.319	0.097	0.103	0.101	0.09	0.1	0.081	0.108	0.079	0.083	0.086		0.091	0.103	0.118	0.115	0.087	0.166	0.127	0.124	0.114
3125	0.088	0.138	0.083	0.079	0.079		0.096	0.088	0.192	0.094	0.108	0.182	0.093	0.089	0.096	0.107	0.092	0.111	0.105	0.091	0.1	0.084		0.086	0.09	0.122	0.119	0.098	0.122	0.133	0.122	0.101
BAL S-specific IgM
dilution	Unvaccinated donor						Vaccinated																	Convalescent
1	0.05	0.054	0.054	0.047	0.049		0.122	0.105	0.246	0.148	0.197	0.125	0.143	0.112	0.104	0.282	0.1	0.141	0.22	0.465		0.128		0.156	0.457	0.124	0.336	0.148	0.374	0.135	0.241	0.12
5	0.052	0.051	0.049	0.046	0.049		0.057	0.059	0.067	0.061	0.056	0.055	0.05	0.052	0.049	0.065	0.048	0.048	0.054	0.048		0.284		0.053	0.227	0.059	0.057	0.066	0.139	0.052	0.016	0.054
25	0.055	0.054	0.049	0.064	0.221		0.055	0.057	0.063	0.053	0.053	0.055	0.048	0.049	0.049	0.053	0.054	0.048	0.049	0.048		0.053		0.05	0.05	0.053	0.11	0.07	0.099	0.053	0.094	0.053
125	0.056	0.053	0.049	0.041	0.048		0.053	0.056	0.057	0.052	0.052	0.055	0.048	0.052	0.048	0.053	0.056	0.052	0.053	0.069		0.052		0.053	0.06	0.051	0.057	0.052	0.058	0.054	0.053	0.141
625	0.056	0.058	0.048	0.064	0.056		0.056	0.056	0.056	0.055	0.055	0.056	0.056	0.049	0.08	0.052	0.051	0.049	0.052	0.048		0.052		0.048	0.049	0.052	0.052	0.052	0.056	0.054	0.053	0.187
3125	0.054	0.059	0.264	0.048	0.048		0.056	0.056	0.056	0.057	0.058	0.058	0.049	0.048	0.049	0.049	0.051	0.049	0.072	0.056		0.053		0.049	0.048	0.053	0.053	0.053	0.071	0.116	0.057	0.054
Fig. S1P
BAL N-specific IgG
dilution	Unvaccinated donor						Vaccinated																		Convalescent
1	0.155	0.097	0.112	0.096	0.069		0.132	0.097	0.23	0.18	0.396	0.199	0.096	0.208	0.333	0.205	0.102	0.098	0.3	0.25	0.162	0.439	0.137		1.288	1.144	1.881	2.388	0.689	2.151	2.587	1.726	2.49
5	0.109	0.065	0.074	0.198	0.059		0.083	0.065	0.064	0.094	0.137	0.063	0.073	0.086	0.152	0.104	0.066	0.067	0.136	0.067	0.118	0.061	0.075		0.535	0.056	1.094	1.944	0.196	0.839	1.685	0.583	1.028
25	0.068	0.057	0.061	0.068	0.059		0.066	0.057	0.058	0.06	0.08	0.057	0.061	0.066	0.092	0.096	0.061	0.061	0.078	0.064	0.101	0.058	0.073		0.285	0.074	0.352	0.957	0.099	0.337	0.802	0.208	0.464
125	0.06	0.056	0.057	0.057	0.068		0.056	0.06	0.057	0.06	0.057	0.056	0.055	0.059	0.066	0.101	0.059	0.058	0.07	0.059	0.083	0.059	0.063		0.129	0.063	0.163	0.356	0.152	0.137	0.288	0.128	0.176
625	0.076	0.055	0.061	0.06	0.156		0.059	0.055	0.056	0.067	0.061	0.056	0.056	0.07	0.064	0.064	0.063	0.058	0.058	0.064	0.062	0.063	0.06		0.086	0.059	0.089	0.134	0.069	0.088	0.143	0.074	0.097
3125	0.055	0.058	0.058	0.08	0.058		0.055	0.055	0.056	0.056	0.053	0.056	0.058	0.06	0.058	0.061	0.06	0.058	0.058	0.089	0.057	0.063	0.059		0.065	0.056	0.077	0.104	0.059	0.074	0.101	0.065	0.075

## Sheet: Fig. S2
Fig. S2A
Plasma nAb against D614G
diluton	log	Unvaccinated donor																															Vaccinated
40	-1.602	97.9675	95.8747	112.535	121.415	119.06	125.169	95.5576	79.7631	119.049	126.94	124.415	125.104	105.25	77.3059	103.594	129.053	118.086	108.251	86.9761	112.999	98.0598	114.233	97.8625	115.202	92.2997	92.0393	93.8829	110.963	116.511	110.458		20.5658	19.2537	19.6055	28.5793	28.2449	28.2418	0.0653305	0.08471573	0.1489475	0.106676	0.05248667	0.05579007	3.79242	4.58899	4.32509	4.31314	4.15754
160	-2.204	84.1764	98.4218	107.319	110.679	112.044	101.728	102.194	101.208	136.16	113.149	112.419	111.799	112.463	94.5939	105.9	118.196	104.563	109.796	64.4088	61.7858	71.707	71.2541	68.679	69.7681	94.1224	85.518	100.203	110.194	117.481	106.887		59.542	57.4896	64.2732	71.6583	77.8821	86.7368	0.106093	0.101854	0.1755183	0.08309991	0.094916	0.1221139	33.758	34.0129	37.3672	36.3875	32.5897
640	-2.806	81.4185	97.968	100.304	88.1325	93.6697	92.3338	81.8849	78.7881	93.5918	89.1797	84.2484	79.531	105.859	81.1201	79.1911	90.1518	87.416	94.5908	104.075	97.1894	92.9126	82.7712	79.9578	81.5261	115.096	85.5853	93.6901	128.582	133.776	120.913		60.4288	79.5126	66.6722	73.236	78.8977	86.4012	0.3709004	0.4253474	0.2131533	0.1316527	0.2467188	0.09129285	65.6961	69.593	62.0079	76.4649	75.3035
2560	-3.408	88.295	96.3351	91.7361	89.8069	88.9359	85.2987	91.1503	84.9521	123.772	102.763	105.069	93.3604	116.253	72.3486	85.829	82.8254	82.3494	83.0569	103.432	113.856	101.356	90.7659	90.5913	85.2099	98.7291	100.991	106.489	92.5422	101.047	89.2488		82.5383	92.9301	96.1827	92.3475	84.731	85.8891	11.6322	7.36576	5.87383	7.30976	7.81832	6.44434	86.2743	87.0619	85.3555	83.7289	79.399
10240	-4.01	89.6317	98.582	97.1271	88.9399	95.0316	103.376	117.016	85.1976	116.965	112.227	105.832	113.355	105.153	85.9275	95.6365	110.778	99.3511	100.824	94.5352	125.197	118.005	95.3969	97.942	93.3914	115.783	92.0206	95.9627	98.9881	105.804	100.412		73.7904	75.1219	87.5819	87.2386	84.5052	103.789	70.1779	57.9665	61.5897	61.1309	63.81	66.0574	86.1547	91.2708	97.8852	94.1293	89.8038
0	-5	100	100	100	100	100	100	100	100	100	100	100	100	100	100	100	100	100	100	100	100	100	100	100	100	100	100	100	100	100	100		100	100	100	100	100	100	100	100	100	100	100	100	100	100	100	100	100
Fig. S2B
Plasma nAb against Delta
diluton	log	Unvaccinated donor																															Vaccinated
40	-1.602	94.5644	87.8165	88.0196	97.6658	101.332	94.7424	70.8125	68.4815	69.4638	84.8717	82.6831	73.6575	74.2503	73.0381	76.3679	74.9931	72.0709	74.4028	56.2741	50.688	80.9184	66.4004	58.6935	52.3596	72.0226	71.5921	84.3204	84.1024	70.5014	85.484		38.1933	38.3872	39.8505	50.3021	40.5795	46.4783	0.2314465	0.3728572	0.6345975	0.1265287	0.1503737	0.1999539	14.7373	17.7358	22.5749	17.1053	19.6559
160	-2.204	89.2208	82.6435	88.4426	84.9449	93.2785	89.7619	97.061	78.9215	97.6918	88.8825	91.0186	80.5926	75.7971	88.0492	82.788	79.876	76.7485	81.4022	63.5705	75.3211	93.8815	79.3081	80.6107	71.7686	103.696	86.9217	82.4318	98.0469	90.6123	102.484		89.6861	82.3785	95.017	88.3621	84.0295	107.034	0.3047876	0.2671971	0.3687962	0.1460531	0.1878733	0.1909334	52.0847	64.4441	65.3933	57.2365	57.3794
640	-2.806	78.3985	83.9341	98.5565	91.9987	92.1035	85.9569	88.1481	77.2718	102.034	79.0902	83.3778	85.852	79.3221	76.0372	69.1373	80.67	71.1247	78.3519	81.3622	84.3429	94.7739	97.1582	93.6977	93.1843	103.009	87.2727	81.4659	98.7605	91.2223	87.4345		96.5959	114.743	106.385	117.085	106.834	129.381	1.07779	1.31956	1.38702	1.03125	1.00124	1.13207	69.6448	92.3722	85.6037	84.0496	94.0099
2560	-3.408	90.2643	96.1084	107.366	106.44	111.916	105.923	101.786	84.4023	103.323	90.0524	87.4738	88.6336	88.2418	94.3334	78.0624	86.747	83.7876	83.9329	90.6975	78.7348	95.393	89.1266	80.4	83.975	126.731	88.7577	82.4459	112.118	107.208	109.267		109.048	104.74	108.087	125.177	107.509	128.851	58.7058	71.0086	52.6239	46.4961	54.7964	57.4183	92.9488	105.885	83.089	90.7876	89.3555
10240	-4.01	89.4653	93.03	95.751	85.7088	90.8143	98.2982	98.7212	95.9029	105.987	102.832	102.071	94.34	95.9839	94.1148	85.7694	84.3383	78.8936	72.6966	78.1355	80.306	91.044	81.7543	81.6224	89.6973	103.608	83.0019	107.004	116.464	115.846	108.138		113.244	104.181	119.188	107.894	87.1341	107.032	99.3193	110.493	103.557	90.2687	87.1384	97.9959	94.3055	101.23	79.0899	94.342	99.8964
0	-5	100	100	100	100	100	100	100	100	100	100	100	100	100	100	100	100	100	100	100	100	100	100	100	100	100	100	100	100	100	100		100	100	100	100	100	100	100	100	100	100	100	100	100	100	100	100	100
Fig. S2C
Plasma nAb against Omicron
diluton	log	Unvaccinated donor																															Vaccinated
40	-1.602	105.752	99.3694	90.0689	114.286	107.357	117.061	100.798	129.292	109.081	128.853	120.23	125.767	107.791	143.332	142.234	125.368	129.69	143.882	103.721	94.3253	83.0333	118.291	117.035	126.338	134.706	131.471	150.847	125.524	121.796	130.732		75.5163	107.919	95.3757	89.6124	92.8982	101.379	0.0808344	0.1623904	0.1518163	0.1205631	0.1190775	0.1090614	90.0578	87.3969	91.8348	109.233	109.667
160	-2.204	102.301	88.4044	88.5033	94.3845	90.2228	97.0758	94.9844	115.482	99.227	120.043	114.62	118.01	112.566	134.024	128.201	133.328	140.26	141.464	105.621	100.274	110.931	121.306	122.507	120.498	112.585	126.673	149.231	133.887	135.474	135.82		102.696	101.446	103.008	101.925	114.36	123.49	0.3504151	0.3429902	0.3058399	0.1996565	0.2308017	0.3364377	100.297	104.266	107.362	127.218	122.067
640	-2.806	119.209	104.808	90.0792	116.176	113.22	123.404	87.2828	115.853	85.9534	95.0215	101.078	98.3507	129.069	140.921	123.681	129.404	149.177	153.92	110.647	94.2581	97.8149	127.419	125.575	116.144	106.079	96.5661	122.652	110.308	110.506	118.464		93.8628	132.535	102.649	117.18	114.462	119.844	5.48603	7.04066	4.79509	5.69339	5.5243	4.92759	87.2562	90.0605	77.3817	98.9374	97.6091
2560	-3.408	121.91	95.6784	90.5246	102.899	101.766	107.617	82.7651	108.595	94.57	107.905	109.943	110.447	124.593	141.039	127.401	124.141	134.834	140.094	116.588	99.1454	97.1291	124.595	118.763	115.649	101.367	105.526	123.959	100.682	105.424	113.279		88.7545	111.311	123.801	108.078	110.392	112.963	37.8852	47.6899	45.0751	44.9719	44.006	43.651	98.2481	102.05	116.768	108.399	111.847
10240	-4.01	107.396	99.7329	81.5233	107.316	106.132	115.121	84.5522	114.177	83.6195	91.7759	86.9858	92.0846	103.97	111.661	111.136	118.972	115.535	124.155	113.756	103.824	96.2966	131.883	132.752	133.188	97.8552	95.8618	111.349	100.872	98.9169	104.038		79.2738	109.746	93.4356	91.6041	93.0976	98.6292	90.659	100.965	78.5935	92.9431	95.7863	87.4454	98.4984	108.773	120.104	115.125	118.495
0	-5	100	100	100	100	100	100	100	100	100	100	100	100	100	100	100	100	100	100	100	100	100	100	100	100	100	100	100	100	100	100		100	100	100	100	100	100	100	100	100	100	100	100	100	100	100	100	100
Fig. S2D
Vaccinated plasma nAb
D614G																		Delta																		Omicron
329.924	321.543	326.797	130.753	1041.67	156.691	366.032	195.465	763.942	2963.84	77.4593	28571.4	24752.5	2095.56	7473.84	108.085	8810.57		136.724	229.253	66.7111	41.5973	1245.8	103.874	164.609	95.6023	285.633	595.593	26.476	16218	10580.9	481.232	1901.5	36.2056	2351.83		0.1	4.61042	4.50654	26.5604	23.9808	14.7929	44.9843	59.2768	22.1779	968.054	0.1	914.913	1539.88	602.773
Fig. S2E
Convalescent plasma nAb																																	p value
Convalescent											Convalescent											Convalescent											D614G vs Delta	Delta vs Omiron	D614G vs Omicron
2673.08	7692.31	1341.56	5977.29	2464.27	4149.38	19160.8	471.921	260.417	1457.94		380.084	4714.76	980.392	560.224	462.321	1413.43	8271.3	381.825	25.0689	1644.74		93.1099	219.732	97.7517	639.795	137.043	40.3063	1497.68	127.877	33.0688	407.332		0.0059	0.0098	0.002
Fig. S2F
BAL nAb against D614G
diluton	log	Unvaccinated donor																															Vaccinated
20	-1.301	137.778	112.877	117.334	120.292	108.538	130.401	113.481	96.3992	106.157	118.585	119.566	118.826	130.056	114.446	96.6489	135.587	128.086	129.048	99.7228	103.882	95.9452	118.638	117.181	107.336	109.164	108.835	102.568	124.513	131.534	109.428		118.262	126.529	98.9419	120.043	118.98	133.451	0.412113	0.514853	0.539603	0.720438	0.59109	0.689815	108.934	124.221	96.3573	122.844	116.049
80	-1.903	101.591	85.3635	91.0261	84.0357	79.0771	94.3952	90.8599	96.6345	84.1933	99.8019	95.6329	94.853	100.737	124.742	93.6875	129.226	125.925	127.873	98.2175	90.4693	83.8638	95.781	105.269	104.38	91.9999	106.004	102.317	86.5904	98.9301	88.8618		118.065	107.68	106.877	93.5967	95.7561	97.3527	24.5548	27.6787	20.7847	23.6367	24.6077	24.03	96.4703	106.058	87.6875	108.589	109.957
320	-2.505	100.094	93.9043	92.734	86.3972	85.9476	88.4786	113.344	115.638	113.511	116.614	111.837	105.821	116.795	130.664	125.774	122.05	108.013	104.456	108.973	110.356	100.492	111.45	128.371	111.274	99.7407	99.519	83.3594	86.1967	95.2387	91.9655		117.077	105.507	87.365	96.5781	100.291	104.444	75.6562	99.2642	79.9559	80.0367	85.736	64.4238	116.697	100.992	106.414	105.207	102.512
1280	-3.107	111.703	107.307	113.574	107.596	100.613	111.174	97.443	93.0049	84.3113	90.6088	96.741	86.9105	99.4068	102.418	83.6359	94.7692	82.5292	92.5801	76.5455	84.5653	98.0833	88.3822	88.0435	79.6659	108.463	110.098	94.9465	92.2397	103.504	107.321		124.139	121.63	104.165	117.035	109.121	105.705	86.6718	102.706	97.0488	80.9038	82.3525	84.668	127.693	115.308	106.455	97.4024	97.685
5120	-3.709	105.044	87.9892	98.825	83.74	78.472	98.3866	93.7009	94.2412	89.2449	93.0562	97.7921	85.4787	103.548	111.06	98.2516	122.062	110.595	123.507	88.3519	85.6433	89.7381	87.3339	89.3607	74.0161	86.62	99.7421	99.964	84.5386	91.7268	78.9599		94.087	105.517	100.642	93.8631	93.849	99.7372	112.543	125.874	104.185	102.372	100.686	99.5259	100.139	122.245	119.756	100.132	109.394
0	-5	100	100	100	100	100	100	100	100	100	100	100	100	100	100	100	100	100	100	100	100	100	100	100	100	100	100	100	100	100	100		100	100	100	100	100	100	100	100	100	100	100	100	100	100	100	100	100
Fig. S2G
BAL nAb against Delta
diluton	log	Unvaccinated donor																															Vaccinated
20	-1.301	95.7316	99.2757	112.582	113.525	114.716	113.612	142.238	110.578	115.355	121.622	131.265	140.29	124.779	110.199	122.021	102.709	121.881	102.678	118.968	118.854	105.503	133.061	134.302	145.266	101.864	87.7074	81.3389	91.626	94.7607	111.445		134.094	142.299	131.052	132.503	128.722	130.265	6.96278	6.56245	5.26938	7.03525	6.2863	6.68319	101.694	95.5392	92.9931	86.6617	90.6871
80	-1.903	85.5433	90.6308	97.7344	86.3972	88.8405	89.7136	102.606	88.2851	117.28	93.0582	108.148	102.747	110.861	103.61	130.728	109.636	107.398	99.917	118.965	111.454	96.7683	112.02	113.886	111.665	94.5631	88.2941	89.1437	85.6877	89.6831	90.0984		119.87	128.162	117.097	115.719	101.302	100.599	91.4783	89.8643	68.2399	80.674	81.4986	82.1497	77.4037	79.9192	76.1372	88.0743	88.3757
320	-2.505	93.8212	93.8279	109.774	94.4688	94.9513	82.7805	99.1404	89.6295	99.9946	102.442	102.962	109.1	99.4915	99.2237	103.477	98.2469	101.842	102.537	107.424	90.5604	92.765	106.352	100.103	95.3581	103.337	95.6889	88.2469	95.3133	94.7701	97.3673		123.565	125.867	123.928	113.023	111.401	94.4492	95.6595	93.2353	87.6386	100.969	99.0071	104.395	102.282	103.59	94.28	97.0806	104.13
1280	-3.107	88.567	104.825	106.608	91.8461	94.7275	90.6397	91.383	85.9079	102.406	92.8398	92.6589	107.637	91.5823	87.9892	104.589	99.3677	94.5761	87.6927	107.153	87.0549	79.9766	98.4565	98.5485	89.069	121.991	108.64	100.122	101.274	107.077	97.3238		110.214	119.398	99.682	114.172	105.829	92.7984	124.595	96.4864	87.0339	101.909	107.872	101.574	85.9935	84.4328	72.8016	92.6644	93.9885
5120	-3.709	83.674	95.5553	95.1938	107.493	104.663	96.2019	100.78	92.8245	114.663	81.4604	97.3552	114.203	112.617	91.1997	88.8643	91.3605	92.0033	90.9678	113.062	98.1579	100.28	96.0798	95.0617	95.189	97.1789	78.7892	95.7378	94.9209	98.2817	92.7265		114.606	137.613	110.771	113.701	95.4543	99.3578	98.5831	103.11	83.9265	90.8388	95.7604	93.0446	69.8089	67.183	65.2792	73.0603	77.8837
0	-5	100	100	100	100	100	100	100	100	100	100	100	100	100	100	100	100	100	100	100	100	100	100	100	100	100	100	100	100	100	100		100	100	100	100	100	100	100	100	100	100	100	100	100	100	100	100	100
Fig. S2H
BAL nAb against Omicron
diluton	log	Unvaccinated donor																															Vaccinated
20	-1.301	98.7153	104.746	112.785	122.443	116.398	122.807	139.816	134.061	139.719	156.706	168.11	150.558	137.746	167.32	148.451	147.717	148.984	137.928	153.862	135.836	144.954	159.746	153.058	160.926	134.293	116.784	121.782	155.027	162.823	153.437		129.142	112.431	148.843	127.372	125.358	132.837	23.3238	22.0154	24.2664	20.7345	21.2954	20.1928	118.176	123.777	142.757	141.752	139.536
80	-1.903	90.1449	98.1075	98.9367	94.6882	89.8369	100.664	108.501	108.365	115.292	109.29	121.908	121.19	123.759	125.657	153.483	137.145	145.99	128.086	108.872	111.76	145.123	110.941	108.005	112.245	112.172	100.197	97.1784	130.007	134.431	130.417		107.323	90.097	114.664	107.688	97.3399	109.84	60.4502	80.4723	67.5156	62.8672	60.0424	63.8223	100.706	98.9446	123.1	101.468	94.4023
320	-2.505	80.0134	131.385	104.785	102.16	94.6601	113.15	90.4849	90.7254	95.4132	101.517	114.791	104.887	112.307	103.158	112.945	110.209	113.512	106.262	146.19	109.126	135.49	115.905	110.375	103.537	107.312	93.4391	89.9511	114.672	121.273	113.697		119.022	104.241	128.399	142.485	124.394	122.007	92.1635	104.33	93.3772	96.5422	109.151	94.5974	88.3508	84.7944	98.7863	105.403	98.4405
1280	-3.107	98.6193	116.649	101.054	104.644	105.149	113.265	106.162	103.278	120.409	116.945	128.621	123.762	95.6715	109.638	95.9149	93.5243	91.5421	89.4109	116.402	121.508	116.982	97.0978	97.9048	94.746	122.507	99.4904	91.9001	109.787	114.464	114.248		119.282	94.5151	114.167	112.278	104.613	108.276	94.7123	131.819	104.851	107.269	101.892	95.5867	92.7646	97.1549	108.412	97.7146	92.09
5120	-3.709	105.409	115.076	113.502	104.631	97.7972	109.422	108.271	89.952	116.031	100.317	116.991	108.168	91.1472	89.9602	112.942	93.5268	92.2872	84.0021	122.636	109.118	107.567	109.488	112.943	104.476	99.8409	94.2647	93.121	103.621	111.339	100.422		100.563	94.5472	115.224	104.852	93.8516	99.9698	97.8107	107.615	106.933	100.993	92.3903	95.948	83.8517	100.77	106.505	110.136	97.1588
0	-5	100	100	100	100	100	100	100	100	100	100	100	100	100	100	100	100	100	100	100	100	100	100	100	100	100	100	100	100	100	100		100	100	100	100	100	100	100	100	100	100	100	100	100	100	100	100	100
Fig. S2I
Vaccinated BAL nAb
D614G																		Delta																		Omicron
0.1	1.18497	39.7931	4.45633	4.73934	3.68053	0.1	3.32447	6.87758	37.3972	0.1	353.732	1125.49	2.68962	31.8167	0.1	155.545		2.54065	0.1	6.13873	1.60282	4.39754	6.60066	0.1	8.40336	1.17316	3.46981	0.1	124.316	303.398	0.790514	5.14403	0.1	44.3853		0.1	0.1	0.1	0.1	2.34577	1.78285	1.24564	0.1	0.1	3.76648	0.1	0.1	16.2999	0.1
Fig. S2J
Convalescent BAL nAb																																	p value
Convalescent											Convalescent											Convalescent											D614G vs Delta	Delta vs Omiron	D614G vs Omicron
515.198	297.442	120.207	641.437	45.4752	693.962	1018.54	68.9655	0.1	14.4613		74.7384	194.894	176.46	16.9434	18.2782	236.295	253.293	89.1266	0.1	15.5739		0.1	0.1	3.5524	13.6612	6.99301	5.58036	38.1534	5.05561	11.1982	6.29327		0.039	0.0098	0.0059
[truncated: 145 more columns]

## Sheet: Fig. S3
Fig. S3D																								UD: Unvaccinated donor
PBMC RBD+ B cells																						p value		Vac: Vaccined
Unvaccinated donor						Vaccinated																UD vs Vac
0.2	0.2	0.14	0.26	0.25		0.12	0.41	0.38	0.55	0.3	0.25	0.56	0.26	0.49	0.4	0.44	0.74	0.68	0.46	0.27		0.0004
PBMC ASCs																						p value
Unvaccinated donor						Vaccinated																UD vs Vac
1.28	1.22	0.75	0.64	0.24		1.02	2.45	4.61	1.6	0.73	0.27	2.28	0.93	2.84	5	1.52	2.14	2.08	1.64	1.2		0.0071
Fig. S3E
BAL RBD+ B cells																					p value
Unvaccinated donor						Vaccinated															UD vs Vac
0	0	0	0	0		0	0	0	0	0	0	0	0	0.43	0.33	0	1	0	0		0.1255

## Sheet: Fig. S4
Fig. S4A
PBMC CD8+ T cells
Naïve																						p value
Unvaccinated donor						Vaccinated																UD vs Vac
0.9	1.18	7.89	3.81	3		4.76	1.31	4.34	7.64	14	3.32	1.34	19.1	2.77	10.7	7.59	15.2	4.86	9.6	13.5		0.0619
TCM																						p value
Unvaccinated donor						Vaccinated																UD vs Vac
0.2	0.24	0.55	0.55	0.39		2.42	3.69	3.64	1.58	2.32	1.23	0.32	0.97	0.45	0.96	1.38	0.62	1	1.34	2.78		0.0023
TEM																						p value
Unvaccinated donor						Vaccinated																UD vs Vac
31.4	72.8	57.9	28.6	6.48		39.5	71.1	41	54	59.6	51.2	48.7	48.8	57.2	41.5	43.8	43.1	18.4	52.3	41.5		0.5413
TEMRA																						p value
Unvaccinated donor						Vaccinated																UD vs Vac
67.5	25.7	33.7	67.1	90.1		40.5	17.2	51	36.8	24.1	44.2	49.7	31.2	39.6	46.8	47.2	41.1	75.7	36.8	42.2		0.3852
Fig. S4B
PBMC CD4+ T cells
Naïve																						p value
Unvaccinated donor						Vaccinated																UD vs Vac
18.1	7.83	28.3	9.87	49.8		29.4	19.2	43.3	41.1	11.6	14.2	27.9	47.7	71.4	30.2	48.6	29	36	61.7	47.6		0.1112
TCM																						p value
Unvaccinated donor						Vaccinated																UD vs Vac
33.6	18.7	28.5	29.7	3.5		25.9	28.5	18.3	10.6	17.9	34.3	28.6	36.2	13.5	17	15.4	20.2	26.9	21	28.8		0.6852
TEM																						p value
Unvaccinated donor						Vaccinated																UD vs Vac
43.4	66.7	39.7	52	23.9		40	47	31.8	42.6	68.2	50.3	37.4	15.2	12.4	49.9	30.1	48.5	34.7	14.5	21.5		0.3056
TEMRA																						p value
Unvaccinated donor						Vaccinated																UD vs Vac
4.83	6.79	3.47	8.42	22.8		4.73	5.26	6.65	5.58	2.38	1.17	6.09	0.9	2.73	2.93	5.87	2.31	2.42	2.78	2.02		0.0193
Fig. S4C
BAL CD8+ T cells
CD69+CD103-																						p value
Unvaccinated donor						Vaccinated																UD vs Vac
1.69	22.7	5.78	6.81	20.1		8.66	22.9	10.8	0.93	12.7	9.51	2.17	41.7	11.9	23.4	25.4	21.5	13.3	20.1	24.9		0.2366
CD69+CD103+																						p value
Unvaccinated donor						Vaccinated																UD vs Vac
11.9	17.1	86.3	72.5	60.1		35.4	57.3	39.1	84.3	53.5	66.4	94.2	41.1	81.2	64.6	36.4	46.2	17.4	65.4	50.1		0.8177
Naïve																						p value
Unvaccinated donor						Vaccinated																UD vs Vac
10.9	3.48	2.96	7.01	8.62		1.69	1.1	5.03	6.67	11.8	3.34	5.26	0.51	1.56	4.35	0.57	1.65	5.74	1.9	1.36		0.0655
TCM																						p value
Unvaccinated donor						Vaccinated																UD vs Vac
16.4	2.56	0.74	1.53	6.03		44.1	20.9	2.48	46.7	5.88	2.82	0	1.03	0.52	1.09	0.28	0.41	1	7.62	4.24		0.7343
TEM																						p value
Unvaccinated donor						Vaccinated																UD vs Vac
10.9	44.4	77.8	26.4	31		44.1	60.4	56.4	40	64.7	74.3	94.7	60.5	67	69.6	75.1	62	30.2	51.4	62.6		0.0924
TEMRA																						p value
Unvaccinated donor						Vaccinated																UD vs Vac
38.2	41.8	6.67	48.8	44.8		1.69	11	30.7	6.67	11.8	12.3	2.63	29.7	24.3	19.6	18.5	24.4	49.1	15.2	14.1		0.0679
Fig. S4D
BAL CD4+ T cells
CD69+CD103-																						p value
Unvaccinated donor						Vaccinated																UD vs Vac
6.92	46.8	59.7	52	32.9		44.4	59.4	44.8	17.6	47.1	41.1	37.5	47.4	40.3	50.3	40.4	56.3	50.4	54.7	42.9		0.8827
CD69+CD103+																						p value
Unvaccinated donor						Vaccinated																UD vs Vac
1.26	13.1	12.2	32.5	44		2.02	8.94	26.7	40.3	4.41	26.7	51.2	35.4	34.1	22.4	24.1	3.68	9.1	18.9	40.2		0.7869
Naïve																						p value
Unvaccinated donor						Vaccinated																UD vs Vac
7.38	2.73	5.2	4.2	29		2.17	0.37	9.35	4.08	3.39	2.48	0	4.6	3.86	2.21	3.5	1.73	4.77	7.26	4.01		0.0655
TCM																						p value
Unvaccinated donor						Vaccinated																UD vs Vac
22.1	30.8	31	22.4	0.96		34.8	28.3	21.4	16.3	15.3	48.9	5	19.9	15.4	19.3	30.9	28.1	2.12	28.8	38.4		0.9305
TEM																						p value
Unvaccinated donor						Vaccinated																UD vs Vac
67.2	63.8	62.6	68.3	22.3		63	70.2	67	75.5	81.4	48.4	95	73.7	78.3	77.6	64	69.6	68.1	61.3	56.4		0.1326
TEMRA																						p value
Unvaccinated donor						Vaccinated																UD vs Vac
3.28	2.59	1.18	5.09	47.4		0	1.1	2.3	4.08	0	0.24	0	1.71	2.44	0.85	1.55	0.49	16.2	2.69	1.14		0.3431

## Sheet: Fig, S5
Fig. S5B
Spleen CD8+ T cells																																														p value
	Mock											RNA*2								RNA*3								RNA*2+ S-trimer with cGAMP (i.n.)									RNA*2+ Ad5-S (i.n.)									Mock vs RNA*2	Mock vs RNA*3	Mock vs RNA*2+ S-trimer with cGAMP (i.n.)	Mock vs RNA*2+ Ad5-S (i.n.)
TNF	7956.72	13051.2	19483.2	9947.7	13657.7	8751.91	13336.5	13777.8	26109	9276.95		45739	103625	50258.3	99174.9	134334	243177	70996.9		91226.7	112939	90991.7	128896	53165.8	381394	292339		111444	100510	104818	130877	86083.5	193466	96717.2	78447		50810.8	49399.2	63758.2	72636.6	46491	60997.9	73561.1	42968.8		0.0005	0.0013	< 0.0001	< 0.0001
IFN-γ	9252	21164	16236	10406.8	21120.2	11822.8	9835.65	14475.4	27483.1	10800		61694.4	138166	76031.9	167031	197139	352320	93030.4		181253	188232	156786	264401	98888.5	647214	533351		197560	285735	291743	303972	181558	424267	232410	179064		117256	105856	127516	161616	91482.3	108807	132730	72602.5		0.0004	0.0006	< 0.0001	< 0.0001
Spleen CD4+ T cells																																														p value
	Mock											RNA*2								RNA*3								RNA*2+ S-trimer with cGAMP (i.n.)									RNA*2+ Ad5-S (i.n.)									Mock vs RNA*2	Mock vs RNA*3	Mock vs RNA*2+ S-trimer with cGAMP (i.n.)	Mock vs RNA*2+ Ad5-S (i.n.)
TNF	7229.85	17666.3	21742.4	10289.2	12838.6	15507.8	22922	21280	33372.4	14140.8		30767.1	71836.1	48215.8	77824.1	49721	71574.5	59985.6		92263.1	69424.5	37866.2	81036.4	34679.7	86659.5	100809		143526	160296	176125	394928	169881	378973	232891	205964		40884	62487.6	85749.6	52471.8	50954	62300.8	33391.4	33950.7		< 0.0001	< 0.0001	< 0.0001	< 0.0001
IFN-γ	9568.92	38969.7	16788.4	14481.2	33675	22475	17504.1	31083.1	60070.2	25924.8		38458.9	66089.2	43832.5	72456.9	49721	102249	53671.4		104006	71528.3	35762.5	82625.4	27743.8	90598.6	88807.6		124952	173842	178641	356162	149569	345180	252138	244930		50618.3	55544.5	54377.8	54658.1	33969.3	50973.4	31801.3	33950.7		0.0016	0.0008	< 0.0001	0.0084
Fig. S5C
RNA*2+ Ad5-S (i.n.) S539-546-specific CD8+ T cells																																														p value
	Mock											RNA*2								RNA*3								RNA*2+ S-trimer with cGAMP (i.n.)									RNA*2+ Ad5-S (i.n.)									Mock vs RNA*2+ S-trimer with cGAMP (i.n.)	RNA*2 vs RNA*2+ S-trimer with cGAMP (i.n.)	RNA*3 vs RNA*2+ S-trimer with cGAMP (i.n.)	Mock vs RNA*2+ Ad5-S (i.n.)
BAL	614.88	354.915	61.7965	66.2603	21.4442	221.948	206.981	124.158	0	1.43504		611.38	171.806	39.3809	189.783	6.11826	104.35	916.817		2010.33	942.071	3573.06	1097.52	15945.9	7838.74	438.157		30353.8	89832.5	117640	185278	57536.8	98442.2	84243.4	13201.9		77992.4	38700.8	61656.3	125154	50216.8	17647.7	109974	119394		0.0001	0.0012	0.0018	0.0001
Spleen	38896	36647.5	32560	32857	16931.2	20317.5	20468	44156	31511.5	21000		45147.2	89525.4	63190	267300	97128	146955	130145		257184	122774	319792	337102	516963	842520	418261		214578	1260000	1211515	954095	481032	1228759	937300	429913		101775	94215.4	165110	410872	144790	90417.6	173092	191281		< 0.0001	0.0005	0.0269	0.0005
[truncated: 4 more columns]

## Sheet: Fig. S6
Fig. S6A
Plasma S1-specific IgG																																													p value
Mock											RNA*2								RNA*3								RNA*2+ S-trimer with cGAMP (i.n.)									RNA*2+ Ad5-S (i.n.)									Mock vs RNA*2	Mock vs RNA*3	Mock vs RNA*2+ S-trimer with cGAMP (i.n.)	Mock vs RNA*2+ Ad5-S (i.n.)	RNA*3 vs RNA*2+ S-trimer with cGAMP (i.n.)
0.05	0.055	0.05	0.055	0.05	0.054	0.05	0.055	0.053	0.059		1.205	1.607	1.778	2.204	2.178	1.656	1.403		1.569	1.814	1.83	1.759	2.346	2.175	2.127		1.886	1.665	0.935	1.888	1.753	0.575	1.649	0.456		2.54	2.197	2.235	2.072	1.885	2.182	1.266	1.652		< 0.0001	< 0.0001	< 0.0001	< 0.0001	0.0314
Plasma RBD-specific IgG																																													p value
Mock											RNA*2								RNA*3								RNA*2+ S-trimer with cGAMP (i.n.)									RNA*2+ Ad5-S (i.n.)									Mock vs RNA*2	Mock vs RNA*3	Mock vs RNA*2+ S-trimer with cGAMP (i.n.)	Mock vs RNA*2+ Ad5-S (i.n.)	RNA*3 vs RNA*2+ S-trimer with cGAMP (i.n.)
0.053	0.05	0.051	0.053	0.05	0.054	0.05	0.055	0.053	0.059		0.265	0.949	1.343	2.48	1.311	1.134	0.834		1.826	1.189	1.691	1.397	1.318	1.543	1.619		1.715	0.877	0.926	1.24	0.986	0.14	1.118	0.107		1.232	1.761	1.056	1.246	1.466	1.461	1.093	1.175		< 0.0001	< 0.0001	< 0.0001	< 0.0001	0.014
Fig. S6B
Plasma S1-specific IgA																																													p value
Mock											RNA*2								RNA*3								RNA*2+ S-trimer with cGAMP (i.n.)									RNA*2+ Ad5-S (i.n.)									Mock vs RNA*2+ Ad5-S (i.n.)	RNA*2 vs RNA*2+ Ad5-S (i.n.)	RNA*3 vs RNA*2+ Ad5-S (i.n.)	RNA*2+ S-trimer with cGAMP (i.n.) vs RNA*2+ Ad5-S (i.n.)
0.058	0.053	0.05	0.053	0.052	0.081	0.05	0.049	0.049	0.053		0.051	0.051	0.051	0.052	0.051	0.051	0.059		0.064	0.051	0.057	0.061	0.06	0.058	0.055		0.066	0.056	0.052	0.107	0.054	0.065	0.056	0.074		0.557	0.3	0.195	0.169	0.221	0.355	0.135	0.179		0.0002	0.0015	0.0018	0.0013
Plasma RBD-specific IgA																																													p value
Mock											RNA*2								RNA*3								RNA*2+ S-trimer with cGAMP (i.n.)									RNA*2+ Ad5-S (i.n.)									Mock vs RNA*2+ Ad5-S (i.n.)	RNA*2 vs RNA*2+ Ad5-S (i.n.)	RNA*3 vs RNA*2+ Ad5-S (i.n.)	RNA*2+ S-trimer with cGAMP (i.n.) vs RNA*2+ Ad5-S (i.n.)
0.053	0.065	0.05	0.055	0.052	0.055	0.053	0.049	0.05	0.05		0.054	0.051	0.052	0.054	0.051	0.052	0.057		0.051	0.053	0.054	0.054	0.061	0.054	0.062		0.056	0.055	0.058	0.066	0.056	0.064	0.058	0.055		0.111	0.184	0.087	0.08	0.09	0.183	0.12	0.083		0.0002	0.0018	0.0024	0.0018
Fig. S6C
Plasma S1-specific IgM																																													p value
Mock											RNA*2								RNA*3								RNA*2+ S-trimer with cGAMP (i.n.)									RNA*2+ Ad5-S (i.n.)									Mock vs RNA*3	Mock vs RNA*2+ S-trimer with cGAMP (i.n.)	Mock vs RNA*2+ Ad5-S (i.n.)	RNA*2 vs RNA*3	RNA*2 vs RNA*2+ S-trimer with cGAMP (i.n.)
0.073	0.066	0.232	0.085	0.1	0.065	0.073	0.08	0.146	0.068		0.19	0.128	0.108	0.125	0.397	0.139	0.117		0.121	0.475	0.164	0.687	0.571	0.112	0.125		0.262	0.172	0.322	0.287	0.653	0.703	0.153	0.6		0.411	0.671	0.512	0.875	0.521	0.965	0.672	1.014		0.0174	0.0016	< 0.0001	0.1308	0.0238
Plasma RBD-specific IgM																																													p value
Mock											RNA*2								RNA*3								RNA*2+ S-trimer with cGAMP (i.n.)									RNA*2+ Ad5-S (i.n.)									Mock vs RNA*2+ S-trimer with cGAMP (i.n.)	Mock vs RNA*2+ Ad5-S (i.n.)
0.082	0.071	0.141	0.096	0.127	0.065	0.087	0.08	0.103	0.099		0.097	0.111	0.065	0.112	0.482	0.12	0.098		0.101	0.336	0.085	0.246	0.161	0.079	0.103		0.144	0.08	0.113	0.13	0.888	0.112	0.229	0.402		0.253	0.378	0.104	0.215	0.097	0.794	0.177	0.256		0.0511	0.0284
Fig. S6D
BAL S1-specific IgM																																													p value
Mock											RNA*2								RNA*3								RNA*2+ S-trimer with cGAMP (i.n.)									RNA*2+ Ad5-S (i.n.)									Mock vs RNA*2+ S-trimer with cGAMP (i.n.)	RNA*2 vs RNA*2+ S-trimer with cGAMP (i.n.)	RNA*3 vs RNA*2+ S-trimer with cGAMP (i.n.)	Mock vs RNA*2+ Ad5-S (i.n.)	RNA*2 vs RNA*2+ Ad5-S (i.n.)
0.058	0.057	0.068	0.056	0.062	0.056	0.06	0.058	0.058	0.065		0.146	0.065	0.098	0.06	0.068	0.061	0.059		0.062	0.067	0.062	0.078	0.062	0.059	0.065		1.494	0.263	0.533	0.158	0.428	1.246	0.135	0.211		2.172	1.533	2.061	2.141	2.9	1.219	1.794	2.318		0.0028	0.0077	0.0062	< 0.0001	< 0.0001
BAL RBD-specific IgM																																													p value
Mock											RNA*2								RNA*3								RNA*2+ S-trimer with cGAMP (i.n.)									RNA*2+ Ad5-S (i.n.)									Mock vs RNA*2+ S-trimer with cGAMP (i.n.)	RNA*2 vs RNA*2+ S-trimer with cGAMP (i.n.)	RNA*3 vs RNA*2+ S-trimer with cGAMP (i.n.)	Mock vs RNA*2+ Ad5-S (i.n.)	RNA*2 vs RNA*2+ Ad5-S (i.n.)
0.061	0.058	0.067	0.058	0.063	0.057	0.063	0.061	0.059	0.058		0.125	0.07	0.121	0.111	0.067	0.078	0.089		0.069	0.069	0.059	0.107	0.068	0.059	0.065		1.844	0.363	0.467	0.173	0.748	0.403	0.14	0.284		2.085	1.688	1.64	1.835	1.34	1.713	1.57	1.68		0.0004	0.0021	0.0013	< 0.0001	< 0.0001
Fig. S6E
Plasma nAb against D614G																																													p value
Mock											RNA*2								RNA*3								RNA*2+ S-trimer with cGAMP (i.n.)									RNA*2+ Ad5-S (i.n.)									Mock vs RNA*2	Mock vs RNA*3	Mock vs RNA*2+ S-trimer with cGAMP (i.n.)	Mock vs RNA*2+ Ad5-S (i.n.)	RNA*2 vs RNA*3
15.0943	12.4611	6.51042	10.4069	2.34192	0.1	0.1	2.56739	0.1	0.1		4734.85	61766.5	19932.2	83963.1	96339.1	24838.5	11693.2		100786	32320.6	92506.9	78740.2	99009.9	100120	100624		49456	60827.2	87412.6	36036	62344.1	21372.1	95328.9	80775.4		97847.4	90171.3	100583	34867.5	96525.1	102291	54525.6	101348		< 0.0001	< 0.0001	< 0.0001	< 0.0001	0.0175
Fig. S6F
Plasma nAb against Delta																																													p value
Mock											RNA*2								RNA*3								RNA*2+ S-trimer with cGAMP (i.n.)									RNA*2+ Ad5-S (i.n.)									Mock vs RNA*2	Mock vs RNA*3	Mock vs RNA*2+ S-trimer with cGAMP (i.n.)	Mock vs RNA*2+ Ad5-S (i.n.)	RNA*2 vs RNA*3
15.0128	3.66973	9.10747	4.88281	11.3148	1.4339	9.38086	0.1	0.1	0.1		2166.85	10531.9	5002.5	2968.24	26441	4933.4	4614.68		79302.1	23062.7	2759.38	51413.9	36563.1	98135.4	76452.6		3840.25	4880.43	5530.97	2195.87	6770.48	3479.47	17543.9	6313.13		19466.6	12062.7	82850	3724.39	45289.9	63171.2	7880.22	79051.4		< 0.0001	< 0.0001	< 0.0001	< 0.0001	0.0262
Fig. S6G
Plasma nAb against Omicron BA.1.1																																													p value
Mock											RNA*2								RNA*3								RNA*2+ S-trimer with cGAMP (i.n.)									RNA*2+ Ad5-S (i.n.)									Mock vs RNA*2	Mock vs RNA*3	Mock vs RNA*2+ S-trimer with cGAMP (i.n.)	Mock vs RNA*2+ Ad5-S (i.n.)	RNA*3 vs RNA*2+ S-trimer with cGAMP (i.n.)
0.1	2.44618	6.22278	1.15314	0.1	8.32639	6.4683	0.1	0.1	0.1		117.041	1329.79	3766.48	274.123	46948.4	2151.93	700.28		1100.59	2384.93	1808.64	1548.47	1464.34	3410.64	1638.54		989.12	34.5782	216.076	3044.14	455.996	298.864	1501.05	685.401		4420.87	10346.6	15762.9	747.943	523.56	5341.88	2010.05	2240.14		< 0.0001	< 0.0001	< 0.0001	< 0.0001	0.0205
[truncated: 3 more columns]

[truncated: 2 more sheets: Fig. S7, Fig. S8]
